# Supplementary material for: Identification and functional characterization of small non-coding RNAs in Xanthomonas oryzae pathovar oryzae
Source: BMC Genomics. 2011 Jan 30;12:87. doi: 10.1186/1471-2164-12-87 (PMC3039613; doi:10.1186/1471-2164-12-87)
Supplement: Additional file 2 — The detailed information of the sequences from the cDNA library (xls). [file 1471-2164-12-87-S2.XLSX]

## Sheet: Total_statistics
Additional file 2 – The detailed information of the sequences from the cDNA library.
Total sequences	3443
rRNA	278
tRNA	81
tmRNA	151
6S	26
RNaseP_bact_a	18
TPP	1
yybP-ykoY	2
no match	190
Mapped	2696
2696 sequence	2370 uniq mapped
	326 repeat sequences
Uniq mapped	2370	unique clone number
IGR	518	228
overlap_gene_5' end	184	153
overlap_gene_3' end	338	219
overlap_gene_5' end and 3' end	102	83
gene_antisense	233	180
gene_sense	995	863

## Sheet: IGR
clone ID	strand	start	end	IGR start	IGR end	upstream gene	downstream gene
07101103-JYTSEQ_18_42.M13_PUC_R_B06.ab1	+	16707	16786	16473	17118	PXO_03470||	PXO_03469
07101103-JYTSEQ_02_76_D10.M13_PUC_R_F11.ab1	-	44487	44584	44485	44738	PXO_03434||	PXO_03433
07101103-JYTSEQ_12_29.M13_PUC_R_E04.ab1	-	44561	44624	44485	44738	PXO_03434||	PXO_03433
07101103-JYTSEQ_16_01.M13_PUC_R_A01.ab1	-	44558	44591	44485	44738	PXO_03434||	PXO_03433
07101103-JYTSEQ_33_77.M13_PUC_R_E10.ab1	-	86900	87046	86455	87378	PXO_05417||	PXO_03388
07101103-JYTSEQ_25_88.M13_PUC_R_H11.ab1	-	86463	86631	86455	87378	PXO_05417||	PXO_03388
07101103-JYTSEQ_19_11.M13_PUC_R_C02.ab1	+	95713	95746	95596	95813	PXO_03380||	PXO_03379
07101103-JYTSEQ_04_54.M13-PUC-R_F07.ab1	-	99016	99063	98928	99304	PXO_05419||	PXO_03376
07101103-JYTSEQ_23_83.M13_PUC_R_C11.ab1	+	122213	122411	121622	122440	PXO_03364||	PXO_03363
07101103-JYTSEQ_11_83.M13_PUC_R_C11.ab1	+	141636	141672	141585	142001	PXO_03344||	PXO_05423
07101103-JYTSEQ_26_53.M13_PUC_R_E07.ab1	-	148276	148439	148118	148569	PXO_03337||	PXO_03336
07101103-JYTSEQ_30_37.M13_PUC_R_E05.ab1	-	148276	148439	148118	148569	PXO_03337||	PXO_03336
07101103-JYTSEQ_34_61.M13_PUC_R_E08.ab1	-	148276	148440	148118	148569	PXO_03337||	PXO_03336
07101103-JYTSEQ_13_56.M13_PUC_R_H07.ab1	-	148287	148363	148118	148569	PXO_03337||	PXO_03336
07101103-JYTSEQ_30_04.M13_PUC_R_D01.ab1	-	148268	148439	148118	148569	PXO_03337||	PXO_03336
07101103-JYTSEQ_24_36.M13_PUC_R_D05.ab1	-	148275	148433	148118	148569	PXO_03337||	PXO_03336
07101103-JYTSEQ_04_61.M13-PUC-R_E08.ab1	-	193180	193254	193092	193319	PXO_05431||	PXO_03666
07101103-JYTSEQ_07_63.M13_PUC_R_G08.ab1	+	228958	229167	228782	229171	PXO_03637||	PXO_03636
07101103-JYTSEQ_37_66.M13_PUC_R_B09.ab1	+	229016	229122	228782	229171	PXO_03637||	PXO_03636
07101103-JYTSEQ_15_73.M13_PUC_R_A10.ab1	-	231555	231639	231077	231649	PXO_03636||	PXO_03635
07101103-JYTSEQ_35_36.M13_PUC_R_D05.ab1	-	235504	235698	235457	235704	PXO_03631||	PXO_03630
07101103-JYTSEQ_12_18.M13_PUC_R_B03.ab1	+	239216	239294	238977	239823	PXO_03626||	PXO_03625
07101103-JYTSEQ_15_52.M13_PUC_R_D07.ab1	+	239002	239073	238977	239823	PXO_03626||	PXO_03625
07101103-JYTSEQ_19_48.M13_PUC_R_H06.ab1	+	239013	239112	238977	239823	PXO_03626||	PXO_03625
07101103-JYTSEQ_29_32.M13_PUC_R_H04.ab1	+	239484	239781	238977	239823	PXO_03626||	PXO_03625
07101103-JYTSEQ_12_22.M13_PUC_R_F03.ab1	+	250716	250761	250562	250914	PXO_03614||	PXO_03613
07101103-JYTSEQ_20_10.M13_PUC_R_B02.ab1	+	250643	250734	250562	250914	PXO_03614||	PXO_03613
07101103-JYTSEQ_02_87_G11.M13_PUC_R_D12.ab1	-	255835	255863	255587	255884	PXO_03612||	PXO_03611
07101103-JYTSEQ_08_16.M13_PUC_R_H02.ab1	+	268244	268567	267838	268571	PXO_03601||	PXO_03600
07101103-JYTSEQ_17_31.M13_PUC_R_G04.ab1	-	269603	269660	269574	270156	PXO_03600||	PXO_03599
07101103-JYTSEQ_23_90.M13_PUC_R_B12.ab1	+	274376	274573	274323	274829	PXO_03596||	PXO_03595
07101103-JYTSEQ_36_82.M13_PUC_R_B11.ab1	-	286628	286761	286625	286766	PXO_03585||	PXO_03584
07101103-JYTSEQ_29_80.M13_PUC_R_H10.ab1	+	299328	299523	299213	299625	PXO_03574||	PXO_03573
07101103-JYTSEQ_21_52.M13_PUC_R_D07.ab1	+	299297	299387	299213	299625	PXO_03574||	PXO_03573
07101103-JYTSEQ_29_91.M13_PUC_R_C12.ab1	-	344007	344191	343731	345455	PXO_05438||	PXO_03890
07101103-JYTSEQ_24_23.M13_PUC_R_G03.ab1	-	344007	344191	343731	345455	PXO_05438||	PXO_03890
07101103-JYTSEQ_13_29.M13_PUC_R_E04.ab1	-	399762	399846	399688	400036	PXO_03835||	PXO_03834
07101103-JYTSEQ_18_83.M13_PUC_R_C11.ab1	-	461535	461589	461447	461891	PXO_03777||	PXO_03776
07101103-JYTSEQ_21_70.M13_PUC_R_F09.ab1	+	512546	512579	512500	512595	PXO_03718||	PXO_03717
07101103-JYTSEQ_02_31_G04.M13_PUC_R_H07.ab1	-	512954	513045	512938	513135	PXO_03717||	PXO_03716
07101103-JYTSEQ_27_31.M13_PUC_R_G04.ab1	+	533772	533944	533616	533967	PXO_05449||	PXO_03697
07101103-JYTSEQ_01_42_B06.M13_PUC_R_A03.ab1	+	539087	539130	538800	539227	PXO_03690||	PXO_03689
07101103-JYTSEQ_12_75.M13_PUC_R_C10.ab1	-	545274	545357	545077	546466	PXO_03683||	PXO_03681
07101103-JYTSEQ_05_45.M13_PUC_R_E06.ab1	-	552923	552959	552758	552970	PXO_03911||	PXO_03912
07101103-JYTSEQ_04_80.M13-PUC-R_H10.ab1	+	618596	618651	618585	618660	PXO_03975||	PXO_03976
07101103-JYTSEQ_25_92.M13_PUC_R_D12.ab1	-	621857	622061	621790	622078	PXO_03979||	PXO_03980
07101103-JYTSEQ_31_04.M13_PUC_R_D01.ab1	+	645869	646068	645307	646068	PXO_03999||	PXO_04000
07101103-JYTSEQ_06_78.M13_PUC_R_F10.ab1	-	645863	645975	645307	646068	PXO_03999||	PXO_04000
07101103-JYTSEQ_05_68.M13_PUC_R_D09.ab1	+	645578	645659	645307	646068	PXO_03999||	PXO_04000
07101103-JYTSEQ_32_50.M13_PUC_R_B07.ab1	+	645538	645750	645307	646068	PXO_03999||	PXO_04000
07101103-JYTSEQ_03_79.SP6_G10.ab1	+	671269	671327	671083	671470	PXO_04028||	PXO_04029
07101103-JYTSEQ_20_93.M13_PUC_R_E12.ab1	+	684783	684850	684724	685053	PXO_04040||	PXO_04041
07101103-JYTSEQ_28_36.M13_PUC_R_D05.ab1	-	713139	713271	713079	713320	PXO_04065||	PXO_04066
07101103-JYTSEQ_02_23_G03.M13_PUC_R_D07.ab1	+	726359	726457	726082	726484	PXO_04083||	PXO_04084
07101103-JYTSEQ_16_92.M13_PUC_R_D12.ab1	-	743766	743816	743744	744505	PXO_04098||	PXO_05463
07101103-JYTSEQ_23_68.M13_PUC_R_D09.ab1	+	745352	745501	745270	746036	PXO_04099||	PXO_04100
07101103-JYTSEQ_16_70.M13_PUC_R_F09.ab1	-	746695	746762	746484	746790	PXO_04100||	PXO_04101
07101103-JYTSEQ_02_73_A10.M13_PUC_R_C11.ab1	-	747031	747082	747007	747285	PXO_04101||	PXO_04102
07101103-JYTSEQ_21_16.M13_PUC_R_H02.ab1	+	802369	802486	802302	802553	PXO_04208||	PXO_04207
07101103-JYTSEQ_29_16.M13_PUC_R_H02.ab1	-	807233	807348	806942	807823	PXO_04201||	PXO_04200
07101103-JYTSEQ_22_35.M13_PUC_R_C05.ab1	+	812063	812190	812007	812603	PXO_04196||	PXO_04195
07101103-JYTSEQ_37_61.M13_PUC_R_E08.ab1	-	827582	827730	827274	829112	PXO_04182||	PXO_05471
07101103-JYTSEQ_10_30.M13_PUC_R_F04.ab1	+	831337	831455	831266	831540	PXO_04178||	PXO_04177
07101103-JYTSEQ_22_57.M13_PUC_R_A08.ab1	-	833474	833551	833314	833557	PXO_04177||	PXO_05814
07101103-JYTSEQ_15_82.M13_PUC_R_B11.ab1	-	835596	835654	835593	835708	PXO_04175||	PXO_04174
07101103-JYTSEQ_13_17.M13_PUC_R_A03.ab1	-	835622	835673	835593	835708	PXO_04175||	PXO_04174
07101103-JYTSEQ_06_81.M13_PUC_R_A11.ab1	+	868452	868536	867892	868578	PXO_04143||	PXO_05476
07101103-JYTSEQ_06_05.M13_PUC_R_E01.ab1	-	877029	877093	877021	877128	PXO_04135||	PXO_04134
07101103-JYTSEQ_22_95.M13_PUC_R_G12.ab1	+	877881	878061	877699	878085	PXO_04134||	PXO_04133
07101103-JYTSEQ_18_78.M13_PUC_R_F10.ab1	-	903024	903118	902430	903239	PXO_04266||	PXO_04263
07101103-JYTSEQ_36_29.M13_PUC_R_E04.ab1	-	924541	924709	924504	924788	PXO_04285||	PXO_04286
07101103-JYTSEQ_11_11.M13_PUC_R_C02.ab1	+	927573	927705	927562	927984	PXO_04289||	PXO_04290
07101103-JYTSEQ_01_38.SP6_F05.ab1	-	973819	973937	973460	974083	PXO_04328||	PXO_04329
07101103-JYTSEQ_02_54_F07.M13_PUC_R_G09.ab1	+	978456	978539	977589	979392	PXO_05482||	PXO_04334
07101103-JYTSEQ_21_23.M13_PUC_R_G03.ab1	+	1007677	1007761	1007450	1008398	PXO_04424||	PXO_04423
07101103-JYTSEQ_16_36.M13_PUC_R_D05.ab1	+	1007670	1007779	1007450	1008398	PXO_04424||	PXO_04423
07101103-JYTSEQ_34_59.M13_PUC_R_C08.ab1	+	1007793	1007882	1007450	1008398	PXO_04424||	PXO_04423
07101103-JYTSEQ_08_58.M13_PUC_R_B08.ab1	+	1049764	1049935	1049357	1050232	PXO_04378||	PXO_04376
07101103-JYTSEQ_21_14.M13_PUC_R_F02.ab1	+	1066641	1066714	1066421	1066776	PXO_04363||	PXO_04362
07101103-JYTSEQ_20_01.M13_PUC_R_A01.ab1	+	1068014	1068083	1067968	1068203	PXO_04362||	PXO_04361
07101103-JYTSEQ_16_86.M13_PUC_R_F11.ab1	+	1068018	1068083	1067968	1068203	PXO_04362||	PXO_04361
07101103-JYTSEQ_03_23.SP6_G03.ab1	+	1068044	1068083	1067968	1068203	PXO_04362||	PXO_04361
07101103-JYTSEQ_01_12.SP6_D02.ab1	+	1069214	1069272	1069116	1069301	PXO_04361||	PXO_04360
07101103-JYTSEQ_04_05.M13-PUC-R_E01.ab1	-	1124618	1124684	1124395	1124707	PXO_04663||	PXO_04662
07101103-JYTSEQ_27_59.M13_PUC_R_C08.ab1	+	1130925	1131131	1130785	1131362	PXO_04658||	PXO_04657
07101103-JYTSEQ_03_10.SP6_B02.ab1	+	1138288	1138360	1138172	1138396	PXO_04649||	PXO_05498
07101103-JYTSEQ_01_10.SP6_B02.ab1	+	1151317	1151376	1151240	1152201	PXO_04637||	PXO_04635
07101103-JYTSEQ_22_10.M13_PUC_R_B02.ab1	-	1165747	1165826	1165711	1166031	PXO_04621||	PXO_04620
07101103-JYTSEQ_15_44.M13_PUC_R_D06.ab1	+	1182801	1182876	1182772	1183186	PXO_04598||	PXO_04597
07101103-JYTSEQ_03_50_B07.M13_PUC_R_F04.ab1	-	1192135	1192247	1192102	1192302	PXO_04589||	PXO_04588
07101103-JYTSEQ_34_47.M13_PUC_R_G06.ab1	-	1203770	1203893	1203718	1203914	PXO_04574||	PXO_04573
07101103-JYTSEQ_28_05.M13_PUC_R_E01.ab1	-	1210322	1210479	1210310	1212054	PXO_04566||	PXO_04562
07101103-JYTSEQ_16_38.M13_PUC_R_F05.ab1	+	1237627	1237682	1237605	1237709	PXO_04538||	PXO_rna7
07101103-JYTSEQ_16_78.M13_PUC_R_F10.ab1	+	1237627	1237677	1237605	1237709	PXO_04538||	PXO_rna7
07101103-JYTSEQ_21_08.M13_PUC_R_H01.ab1	+	1237627	1237681	1237605	1237709	PXO_04538||	PXO_rna7
07101103-JYTSEQ_17_44.M13_PUC_R_D06.ab1	+	1237627	1237682	1237605	1237709	PXO_04538||	PXO_rna7
07101103-JYTSEQ_04_10.M13-PUC-R_B02.ab1	+	1237612	1237682	1237605	1237709	PXO_04538||	PXO_rna7
07101103-JYTSEQ_07_91.M13_PUC_R_C12.ab1	+	1240489	1240675	1240144	1240688	PXO_04533||	PXO_04532
07101103-JYTSEQ_15_86.M13_PUC_R_F11.ab1	+	1240210	1240255	1240144	1240688	PXO_04533||	PXO_04532
07101103-JYTSEQ_19_02.M13_PUC_R_B01.ab1	+	1240213	1240256	1240144	1240688	PXO_04533||	PXO_04532
07101103-JYTSEQ_04_03.M13-PUC-R_C01.ab1	+	1240214	1240293	1240144	1240688	PXO_04533||	PXO_04532
07101103-JYTSEQ_32_87.M13_PUC_R_G11.ab1	+	1240493	1240675	1240144	1240688	PXO_04533||	PXO_04532
07101103-JYTSEQ_05_22.M13_PUC_R_F03.ab1	+	1240225	1240291	1240144	1240688	PXO_04533||	PXO_04532
07101103-JYTSEQ_22_82.M13_PUC_R_B11.ab1	+	1241674	1241719	1241646	1241941	PXO_04531||	PXO_04530
07101103-JYTSEQ_21_09.M13_PUC_R_A02.ab1	+	1241679	1241720	1241646	1241941	PXO_04531||	PXO_04530
07101103-JYTSEQ_14_95.M13_PUC_R_G12.ab1	+	1241661	1241717	1241646	1241941	PXO_04531||	PXO_04530
07101103-JYTSEQ_06_29.M13_PUC_R_E04.ab1	+	1241696	1241720	1241646	1241941	PXO_04531||	PXO_04530
07101103-JYTSEQ_15_16.M13_PUC_R_H02.ab1	+	1241661	1241718	1241646	1241941	PXO_04531||	PXO_04530
07101103-JYTSEQ_02_49_A07.M13_PUC_R_C09.ab1	+	1251591	1251642	1251535	1251717	PXO_04527||	PXO_04525
07101103-JYTSEQ_10_61.M13_PUC_R_E08.ab1	+	1256544	1256685	1256304	1256806	PXO_05506||	PXO_04522
07101103-JYTSEQ_25_17.M13_PUC_R_A03.ab1	+	1256511	1256691	1256304	1256806	PXO_05506||	PXO_04522
07101103-JYTSEQ_01_19.SP6_C03.ab1	+	1263583	1263643	1263391	1263667	PXO_04508||	PXO_04507
07101103-JYTSEQ_04_31.M13-PUC-R_G04.ab1	+	1263503	1263580	1263391	1263667	PXO_04508||	PXO_04507
07101103-JYTSEQ_17_57.M13_PUC_R_A08.ab1	+	1263501	1263582	1263391	1263667	PXO_04508||	PXO_04507
07101103-JYTSEQ_28_59.M13_PUC_R_C08.ab1	-	1282304	1282488	1282286	1282954	PXO_04482||	PXO_04481
07101103-JYTSEQ_32_41.M13_PUC_R_A06.ab1	-	1282318	1282551	1282286	1282954	PXO_04482||	PXO_04481
07101103-JYTSEQ_29_39.M13_PUC_R_G05.ab1	-	1282346	1282550	1282286	1282954	PXO_04482||	PXO_04481
07101103-JYTSEQ_13_71.M13_PUC_R_G09.ab1	-	1382739	1382867	1382520	1382921	PXO_04745||	PXO_04744
07101103-JYTSEQ_04_68.M13-PUC-R_D09.ab1	-	1382660	1382764	1382520	1382921	PXO_04745||	PXO_04744
07101103-JYTSEQ_19_55.M13_PUC_R_G07.ab1	+	1489786	1489878	1489560	1489913	PXO_04887||	PXO_04886
07101103-JYTSEQ_13_86.M13_PUC_R_F11.ab1	+	1489788	1489858	1489560	1489913	PXO_04887||	PXO_04886
07101103-JYTSEQ_04_06.M13-PUC-R_F01.ab1	+	1489787	1489878	1489560	1489913	PXO_04887||	PXO_04886
07101103-JYTSEQ_16_09.M13_PUC_R_A02.ab1	-	1496698	1496765	1496438	1496825	PXO_05528||	PXO_04881
07101103-JYTSEQ_04_24.M13-PUC-R_H03.ab1	+	1518706	1518804	1518681	1518993	PXO_04863||	PXO_04862
07101103-JYTSEQ_27_82.M13_PUC_R_B11.ab1	-	1635959	1636151	1635617	1636478	PXO_00234||	PXO_00233
07101103-JYTSEQ_26_30.M13_PUC_R_F04.ab1	+	1701250	1701388	1701202	1701404	PXO_00174||	PXO_00173
07101103-JYTSEQ_07_17.M13_PUC_R_A03.ab1	+	1701242	1701389	1701202	1701404	PXO_00174||	PXO_00173
07101103-JYTSEQ_33_14.M13_PUC_R_F02.ab1	+	1701244	1701388	1701202	1701404	PXO_00174||	PXO_00173
07101103-JYTSEQ_35_64.M13_PUC_R_H08.ab1	-	1707091	1707319	1707073	1707591	PXO_00167||	PXO_00166
07101103-JYTSEQ_20_02.M13_PUC_R_B01.ab1	+	1714676	1714742	1714676	1714773	PXO_00158||	PXO_00157
07101103-JYTSEQ_13_73.M13_PUC_R_A10.ab1	+	1723570	1723649	1723385	1723686	PXO_00149||	PXO_00148
07101103-JYTSEQ_17_38.M13_PUC_R_F05.ab1	+	1723580	1723647	1723385	1723686	PXO_00149||	PXO_00148
07101103-JYTSEQ_16_47.M13_PUC_R_G06.ab1	+	1723574	1723647	1723385	1723686	PXO_00149||	PXO_00148
07101103-JYTSEQ_32_71.M13_PUC_R_G09.ab1	+	1723621	1723646	1723385	1723686	PXO_00149||	PXO_00148
07101103-JYTSEQ_04_52.M13-PUC-R_D07.ab1	+	1723568	1723646	1723385	1723686	PXO_00149||	PXO_00148
07101103-JYTSEQ_06_84.M13_PUC_R_D11.ab1	+	1723566	1723609	1723385	1723686	PXO_00149||	PXO_00148
07101103-JYTSEQ_02_85_E11.M13_PUC_R_C12.ab1	+	1723566	1723648	1723385	1723686	PXO_00149||	PXO_00148
07101103-JYTSEQ_14_77.M13_PUC_R_E10.ab1	+	1723576	1723646	1723385	1723686	PXO_00149||	PXO_00148
07101103-JYTSEQ_18_63.M13_PUC_R_G08.ab1	+	1723610	1723647	1723385	1723686	PXO_00149||	PXO_00148
07101103-JYTSEQ_19_40.M13_PUC_R_H05.ab1	+	1723592	1723648	1723385	1723686	PXO_00149||	PXO_00148
07101103-JYTSEQ_21_60.M13_PUC_R_D08.ab1	+	1723582	1723648	1723385	1723686	PXO_00149||	PXO_00148
07101103-JYTSEQ_22_42.M13_PUC_R_B06.ab1	+	1723586	1723647	1723385	1723686	PXO_00149||	PXO_00148
07101103-JYTSEQ_20_34.M13_PUC_R_B05.ab1	+	1723576	1723649	1723385	1723686	PXO_00149||	PXO_00148
07101103-JYTSEQ_06_11.M13_PUC_R_C02.ab1	+	1723588	1723648	1723385	1723686	PXO_00149||	PXO_00148
07101103-JYTSEQ_18_01.M13_PUC_R_A01.ab1	+	1723586	1723649	1723385	1723686	PXO_00149||	PXO_00148
07101103-JYTSEQ_17_64.M13_PUC_R_H08.ab1	+	1730862	1730957	1730730	1730972	PXO_00142||	PXO_00141
07101103-JYTSEQ_27_78.M13_PUC_R_F10.ab1	+	1790967	1791135	1790960	1791344	PXO_00070||	PXO_00069
07101103-JYTSEQ_31_38.M13_PUC_R_F05.ab1	+	1832760	1832890	1832628	1833072	PXO_00040||	PXO_00039
07101103-JYTSEQ_14_51.M13_PUC_R_C07.ab1	-	1839161	1839223	1839129	1839295	PXO_00033||	PXO_00032
07101103-JYTSEQ_04_47.M13-PUC-R_G06.ab1	+	1855093	1855184	1854891	1855731	PXO_00017||	PXO_05549
07101103-JYTSEQ_21_72.M13_PUC_R_H09.ab1	+	1855046	1855129	1854891	1855731	PXO_00017||	PXO_05549
07101103-JYTSEQ_03_31_G04_D12.ab1	+	1970174	1970282	1970087	1970804	PXO_00429||	PXO_00428
07101103-JYTSEQ_23_24.M13_PUC_R_H03.ab1	+	1973587	1973705	1973525	1974125	PXO_00427||	PXO_00426
07101103-JYTSEQ_21_96.M13_PUC_R_H12.ab1	-	1982094	1982210	1982056	1982271	PXO_00417||	PXO_00416
07101103-JYTSEQ_15_85.M13_PUC_R_E11.ab1	+	2002557	2002601	2002436	2002728	PXO_00400||	PXO_00399
07101103-JYTSEQ_17_18.M13_PUC_R_B03.ab1	+	2043524	2043598	2043144	2043640	PXO_00356||	PXO_00355
07101103-JYTSEQ_02_10_B02.M13_PUC_R_D06.ab1	-	2043526	2043596	2043144	2043640	PXO_00356||	PXO_00355
07101103-JYTSEQ_14_73.M13_PUC_R_A10.ab1	+	2045801	2045905	2045737	2046066	PXO_00354||	PXO_00353
07101103-JYTSEQ_16_19.M13_PUC_R_C03.ab1	+	2045798	2045908	2045737	2046066	PXO_00354||	PXO_00353
07101103-JYTSEQ_15_50.M13_PUC_R_B07.ab1	-	2162623	2162713	2162391	2162912	PXO_00757||	PXO_00756
07101103-JYTSEQ_09_37.M13_PUC_R_E05.ab1	+	2168427	2168553	2168399	2168752	PXO_00747||	PXO_00746
07101103-JYTSEQ_27_23.M13_PUC_R_G03.ab1	+	2168449	2168592	2168399	2168752	PXO_00747||	PXO_00746
07101103-JYTSEQ_05_63.M13_PUC_R_G08.ab1	+	2169446	2169537	2169427	2169685	PXO_00745||	PXO_00744
07101103-JYTSEQ_34_02.M13_PUC_R_B01.ab1	+	2175015	2175194	2174929	2175194	PXO_00741||	PXO_00740
07101103-JYTSEQ_01_83.SP6_C11.ab1	-	2186983	2187069	2186957	2187315	PXO_00730||	PXO_00729
07101103-JYTSEQ_20_80.M13_PUC_R_H10.ab1	-	2187093	2187157	2186957	2187315	PXO_00730||	PXO_00729
07101103-JYTSEQ_09_17.M13_PUC_R_A03.ab1	-	2186981	2187156	2186957	2187315	PXO_00730||	PXO_00729
07101103-JYTSEQ_35_12.M13_PUC_R_D02.ab1	-	2364881	2364967	2364519	2365722	PXO_00565||	PXO_05605
07101103-JYTSEQ_20_33.M13_PUC_R_A05.ab1	-	2364877	2364973	2364519	2365722	PXO_00565||	PXO_05605
07101103-JYTSEQ_18_13.M13_PUC_R_E02.ab1	-	2364877	2364940	2364519	2365722	PXO_00565||	PXO_05605
07101103-JYTSEQ_24_58.M13_PUC_R_B08.ab1	-	2364899	2365105	2364519	2365722	PXO_00565||	PXO_05605
07101103-JYTSEQ_15_90.M13_PUC_R_B12.ab1	+	2371582	2371671	2371237	2373309	PXO_00558||	PXO_00557
07101103-JYTSEQ_28_24.M13_PUC_R_H03.ab1	+	2483342	2483532	2483110	2483572	PXO_00884||	PXO_00883
07101103-JYTSEQ_33_55.M13_PUC_R_G07.ab1	-	2935041	2935226	2934664	2935228	PXO_01113||	PXO_01238
07101103-JYTSEQ_15_30.M13_PUC_R_F04.ab1	-	2934668	2934745	2934664	2935228	PXO_01113||	PXO_01238
07101103-JYTSEQ_17_43.M13_PUC_R_C06.ab1	+	2964211	2964328	2964105	2964416	PXO_01211||	PXO_01210
07101103-JYTSEQ_32_57.M13_PUC_R_A08.ab1	+	2964212	2964381	2964105	2964416	PXO_01211||	PXO_01210
07101103-JYTSEQ_19_89.M13_PUC_R_A12.ab1	+	2964233	2964335	2964105	2964416	PXO_01211||	PXO_01210
07101103-JYTSEQ_19_13.M13_PUC_R_E02.ab1	+	2969724	2969789	2969571	2969846	PXO_01205||	PXO_01204
07101103-JYTSEQ_02_47_G06.M13_PUC_R_A09.ab1	+	3010599	3010653	3010435	3010681	PXO_01161||	PXO_01160
07101103-JYTSEQ_14_33.M13_PUC_R_A05.ab1	+	3044579	3044690	3044420	3044825	PXO_01133||	PXO_01132
07101103-JYTSEQ_16_69.M13_PUC_R_E09.ab1	+	3047959	3048083	3047947	3048126	PXO_01129||	PXO_01128
07101103-JYTSEQ_16_68.M13_PUC_R_D09.ab1	+	3058850	3058933	3058842	3058981	PXO_01117||	PXO_01116
07101103-JYTSEQ_02_90.SP6_B12.ab1	-	3081096	3081168	3079885	3082995	PXO_01806||	PXO_01804
07101103-JYTSEQ_09_24.M13_PUC_R_H03.ab1	-	3118424	3118682	3118388	3118752	PXO_01769||	PXO_01768
07101103-JYTSEQ_10_35.M13_PUC_R_C05.ab1	+	3137651	3137749	3137444	3137911	PXO_01747||	PXO_01746
07101103-JYTSEQ_19_79.M13_PUC_R_G10.ab1	-	3206133	3206236	3205987	3206310	PXO_01687||	PXO_01686
07101103-JYTSEQ_05_36.M13_PUC_R_D05.ab1	+	3205987	3206053	3205987	3206310	PXO_01687||	PXO_01686
07101103-JYTSEQ_16_42.M13_PUC_R_B06.ab1	+	3246979	3247042	3246695	3247478	PXO_01645||	PXO_01644
07101103-JYTSEQ_19_83.M13_PUC_R_C11.ab1	-	3267616	3267657	3266928	3268102	PXO_01632||	PXO_01631
07101103-JYTSEQ_16_73.M13_PUC_R_A10.ab1	-	3267901	3268010	3266928	3268102	PXO_01632||	PXO_01631
07101103-JYTSEQ_06_60.M13_PUC_R_D08.ab1	+	3273221	3273399	3273203	3275959	PXO_01628||	PXO_01626
07101103-JYTSEQ_06_65.M13_PUC_R_A09.ab1	+	3398851	3398962	3398762	3399207	PXO_01518||	PXO_01517
07101103-JYTSEQ_12_70.M13_PUC_R_F09.ab1	+	3398845	3398900	3398762	3399207	PXO_01518||	PXO_01517
07101103-JYTSEQ_16_17.M13_PUC_R_A03.ab1	+	3398845	3398904	3398762	3399207	PXO_01518||	PXO_01517
07101103-JYTSEQ_11_90.M13_PUC_R_B12.ab1	+	3444873	3445110	3444746	3445141	PXO_01460||	PXO_01459
07101103-JYTSEQ_04_90.M13-PUC-R_B12.ab1	-	3491899	3491983	3491534	3492076	PXO_01411||	PXO_01409
07101103-JYTSEQ_06_34.M13_PUC_R_B05.ab1	+	3497351	3497462	3496683	3499064	PXO_01407||	PXO_01405
07101103-JYTSEQ_18_03.M13_PUC_R_C01.ab1	+	3497356	3497459	3496683	3499064	PXO_01407||	PXO_01405
07101103-JYTSEQ_22_52.M13_PUC_R_D07.ab1	+	3497357	3497462	3496683	3499064	PXO_01407||	PXO_01405
07101103-JYTSEQ_18_43.M13_PUC_R_C06.ab1	+	3497359	3497459	3496683	3499064	PXO_01407||	PXO_01405
07101103-JYTSEQ_04_91.M13-PUC-R_C12.ab1	+	3497356	3497462	3496683	3499064	PXO_01407||	PXO_01405
07101103-JYTSEQ_14_56.M13_PUC_R_H07.ab1	+	3497361	3497459	3496683	3499064	PXO_01407||	PXO_01405
07101103-JYTSEQ_14_08.M13_PUC_R_H01.ab1	+	3497354	3497462	3496683	3499064	PXO_01407||	PXO_01405
07101103-JYTSEQ_05_66.M13_PUC_R_B09.ab1	+	3497359	3497459	3496683	3499064	PXO_01407||	PXO_01405
07101103-JYTSEQ_25_15.M13_PUC_R_G02.ab1	+	3497177	3497463	3496683	3499064	PXO_01407||	PXO_01405
07101103-JYTSEQ_12_48.M13_PUC_R_H06.ab1	+	3497359	3497459	3496683	3499064	PXO_01407||	PXO_01405
07101103-JYTSEQ_21_87.M13_PUC_R_G11.ab1	+	3497356	3497462	3496683	3499064	PXO_01407||	PXO_01405
07101103-JYTSEQ_34_25.M13_PUC_R_A04.ab1	+	3497359	3497459	3496683	3499064	PXO_01407||	PXO_01405
07101103-JYTSEQ_13_27.M13_PUC_R_C04.ab1	+	3497402	3497462	3496683	3499064	PXO_01407||	PXO_01405
07101103-JYTSEQ_12_36.M13_PUC_R_D05.ab1	+	3497359	3497462	3496683	3499064	PXO_01407||	PXO_01405
07101103-JYTSEQ_18_96.M13_PUC_R_H12.ab1	+	3497366	3497462	3496683	3499064	PXO_01407||	PXO_01405
07101103-JYTSEQ_16_45.M13_PUC_R_E06.ab1	+	3497351	3497462	3496683	3499064	PXO_01407||	PXO_01405
07101103-JYTSEQ_16_12.M13_PUC_R_D02.ab1	+	3497353	3497459	3496683	3499064	PXO_01407||	PXO_01405
07101103-JYTSEQ_14_59.M13_PUC_R_C08.ab1	+	3497359	3497462	3496683	3499064	PXO_01407||	PXO_01405
07101103-JYTSEQ_15_27.M13_PUC_R_C04.ab1	-	3514736	3514798	3514692	3515162	PXO_01391||	PXO_rna31
07101103-JYTSEQ_17_55.M13_PUC_R_G07.ab1	-	3514735	3514784	3514692	3515162	PXO_01391||	PXO_rna31
07101103-JYTSEQ_04_33.M13-PUC-R_A05.ab1	+	3537141	3537214	3536079	3537830	PXO_01368||	PXO_01367
07101103-JYTSEQ_31_67.M13_PUC_R_C09.ab1	+	3549988	3550205	3549885	3550375	PXO_01352||	PXO_01351
07101103-JYTSEQ_10_49.M13_PUC_R_A07.ab1	+	3549987	3550204	3549885	3550375	PXO_01352||	PXO_01351
07101103-JYTSEQ_10_47.M13_PUC_R_G06.ab1	+	3549988	3550203	3549885	3550375	PXO_01352||	PXO_01351
07101103-JYTSEQ_22_88.M13_PUC_R_H11.ab1	+	3550091	3550204	3549885	3550375	PXO_01352||	PXO_01351
07101103-JYTSEQ_13_57.M13_PUC_R_A08.ab1	+	3567780	3567834	3567559	3567881	PXO_01334||	PXO_01333
07101103-JYTSEQ_21_93.M13_PUC_R_E12.ab1	+	3567726	3567862	3567559	3567881	PXO_01334||	PXO_01333
07101103-JYTSEQ_21_68.M13_PUC_R_D09.ab1	-	3600716	3600781	3600546	3600802	PXO_01301||	PXO_rna34
07101103-JYTSEQ_23_33.M13_PUC_R_A05.ab1	-	3631643	3631759	3631439	3631766	PXO_01269||	PXO_01268
07101103-JYTSEQ_14_23.M13_PUC_R_G03.ab1	+	3642307	3642387	3642205	3642754	PXO_01257||	PXO_01256
07101103-JYTSEQ_27_18.M13_PUC_R_B03.ab1	-	3664944	3665053	3664932	3665176	PXO_01908||	PXO_01907
07101103-JYTSEQ_22_76.M13_PUC_R_D10.ab1	-	3667205	3667335	3667137	3667382	PXO_01905||	PXO_01903
07101103-JYTSEQ_04_35.M13-PUC-R_C05.ab1	+	3732927	3733015	3732543	3733077	PXO_01842||	PXO_01841
07101103-JYTSEQ_23_92.M13_PUC_R_D12.ab1	-	3746855	3747006	3746740	3747188	PXO_01826||	PXO_01825
07101103-JYTSEQ_33_62.M13_PUC_R_F08.ab1	-	3773935	3774153	3773747	3774814	PXO_02127||	PXO_02126
07101103-JYTSEQ_30_19.M13_PUC_R_C03.ab1	-	3773933	3774140	3773747	3774814	PXO_02127||	PXO_02126
07101103-JYTSEQ_32_24.M13_PUC_R_H03.ab1	-	3773973	3774104	3773747	3774814	PXO_02127||	PXO_02126
07101103-JYTSEQ_03_87_G11.M13_PUC_R_B07.ab1	-	3781765	3781836	3781232	3781841	PXO_02119||	PXO_02118
07101103-JYTSEQ_33_05.M13_PUC_R_E01.ab1	-	3783346	3783468	3783243	3783564	PXO_02118||	PXO_02117
07101103-JYTSEQ_13_66.M13_PUC_R_B09.ab1	-	3783429	3783468	3783243	3783564	PXO_02118||	PXO_02117
07101103-JYTSEQ_31_72.M13_PUC_R_H09.ab1	-	3789893	3790013	3789689	3790047	PXO_02113||	PXO_02112
07101103-JYTSEQ_14_12.M13_PUC_R_D02.ab1	-	3812055	3812164	3812025	3812274	PXO_02093||	PXO_02092
07101103-JYTSEQ_07_82.M13_PUC_R_B11.ab1	-	3826813	3826972	3826758	3827146	PXO_02077||	PXO_02076
07101103-JYTSEQ_16_72.M13_PUC_R_H09.ab1	-	3826813	3826880	3826758	3827146	PXO_02077||	PXO_02076
07101103-JYTSEQ_17_94.M13_PUC_R_F12.ab1	-	3868130	3868176	3867805	3868190	PXO_02044||	PXO_02043
07101103-JYTSEQ_05_03.M13_PUC_R_C01.ab1	-	3867932	3867987	3867805	3868190	PXO_02044||	PXO_02043
07101103-JYTSEQ_20_95.M13_PUC_R_G12.ab1	-	3867881	3867994	3867805	3868190	PXO_02044||	PXO_02043
07101103-JYTSEQ_15_23.M13_PUC_R_G03.ab1	-	3919488	3919607	3919457	3919683	PXO_01996||	PXO_01995
07101103-JYTSEQ_26_66.M13_PUC_R_B09.ab1	+	3922924	3923096	3922912	3923274	PXO_01993||	PXO_01992
07101103-JYTSEQ_14_24.M13_PUC_R_H03.ab1	+	4137610	4137659	4137201	4138881	PXO_02287||	PXO_02290
07101103-JYTSEQ_31_29.M13_PUC_R_E04.ab1	+	4137290	4137442	4137201	4138881	PXO_02287||	PXO_02290
07101103-JYTSEQ_05_75.M13_PUC_R_C10.ab1	+	4151090	4151170	4150899	4151580	PXO_02302||	PXO_02303
07101103-JYTSEQ_25_55.M13_PUC_R_G07.ab1	+	4153589	4153733	4153442	4153943	PXO_02304||	PXO_02305
07101103-JYTSEQ_02_96_H12_H10.ab1	-	4198574	4198632	4198516	4198660	PXO_02350||	PXO_02351
07101103-JYTSEQ_13_95.M13_PUC_R_G12.ab1	-	4203700	4203761	4203537	4203853	PXO_02355||	PXO_02356
07101103-JYTSEQ_13_35.M13_PUC_R_C05.ab1	-	4203584	4203670	4203537	4203853	PXO_02355||	PXO_02356
07101103-JYTSEQ_02_04_D01.M13_PUC_R_H05.ab1	+	4209018	4209101	4208948	4209121	PXO_02359||	PXO_02360
07101103-JYTSEQ_20_79.M13_PUC_R_G10.ab1	+	4217484	4217587	4217472	4217587	PXO_02367||	PXO_02368
07101103-JYTSEQ_22_44.M13_PUC_R_D06.ab1	+	4229612	4229746	4229434	4230023	PXO_02381||	PXO_02382
07101103-JYTSEQ_07_16.M13_PUC_R_H02.ab1	+	4229658	4229746	4229434	4230023	PXO_02381||	PXO_02382
07101103-JYTSEQ_09_48.M13_PUC_R_H06.ab1	+	4229618	4229746	4229434	4230023	PXO_02381||	PXO_02382
07101103-JYTSEQ_19_85.M13_PUC_R_E11.ab1	+	4229658	4229746	4229434	4230023	PXO_02381||	PXO_02382
07101103-JYTSEQ_06_57.M13_PUC_R_A08.ab1	+	4229595	4229746	4229434	4230023	PXO_02381||	PXO_02382
07101103-JYTSEQ_24_12.M13_PUC_R_D02.ab1	-	4232442	4232563	4232439	4232587	PXO_02385||	PXO_02386
07101103-JYTSEQ_06_27.M13_PUC_R_C04.ab1	+	4277963	4278052	4277700	4278059	PXO_02429||	PXO_02430
07101103-JYTSEQ_03_67.SP6_C09.ab1	+	4277745	4277844	4277700	4278059	PXO_02429||	PXO_02430
07101103-JYTSEQ_31_40.M13_PUC_R_H05.ab1	-	4279740	4279905	4279662	4280277	PXO_02430||	PXO_02431
07101103-JYTSEQ_24_50.M13_PUC_R_B07.ab1	-	4280050	4280212	4279662	4280277	PXO_02430||	PXO_02431
07101103-JYTSEQ_02_44_D06.M13_PUC_R_G08.ab1	-	4292273	4292356	4292266	4292362	PXO_02441||	PXO_02442
07101103-JYTSEQ_29_37.M13_PUC_R_E05.ab1	+	4316783	4316987	4316083	4317460	PXO_05732||	PXO_rna38
07101103-JYTSEQ_07_57.M13_PUC_R_A08.ab1	-	4318751	4318886	4318453	4318887	PXO_02467||	PXO_02468
07101103-JYTSEQ_26_58.M13_PUC_R_B08.ab1	-	4333096	4333267	4333062	4333384	PXO_rna42||	PXO_02479
07101103-JYTSEQ_05_05.M13_PUC_R_E01.ab1	+	4336860	4336972	4336854	4336996	PXO_02484||	PXO_02485
07101103-JYTSEQ_30_30.M13_PUC_R_F04.ab1	-	4430826	4430962	4430800	4431116	PXO_02584||	PXO_02585
07101103-JYTSEQ_08_14.M13_PUC_R_F02.ab1	-	4430826	4431067	4430800	4431116	PXO_02584||	PXO_02585
07101103-JYTSEQ_19_17.M13_PUC_R_A03.ab1	+	4440096	4440204	4440091	4442292	PXO_02593||	PXO_02597
07101103-JYTSEQ_17_14.M13_PUC_R_F02.ab1	-	4451814	4451880	4451723	4452180	PXO_02602||	PXO_02603
07101103-JYTSEQ_14_49.M13_PUC_R_A07.ab1	-	4451815	4451876	4451723	4452180	PXO_02602||	PXO_02603
07101103-JYTSEQ_04_51.M13-PUC-R_C07.ab1	+	4451931	4452016	4451723	4452180	PXO_02602||	PXO_02603
07101103-JYTSEQ_03_14_F02_G11.ab1	-	4451814	4451853	4451723	4452180	PXO_02602||	PXO_02603
07101103-JYTSEQ_21_73.M13_PUC_R_A10.ab1	-	4454158	4454234	4454059	4454255	PXO_02603||	PXO_05739
07101103-JYTSEQ_26_06.M13_PUC_R_F01.ab1	-	4491582	4491686	4491506	4491915	PXO_02638||	PXO_02640
07101103-JYTSEQ_15_64.M13_PUC_R_H08.ab1	-	4525940	4525999	4525847	4526023	PXO_02711||	PXO_02710
07101103-JYTSEQ_17_54.M13_PUC_R_F07.ab1	-	4525940	4526007	4525847	4526023	PXO_02711||	PXO_02710
07101103-JYTSEQ_18_37.M13_PUC_R_E05.ab1	-	4525939	4526004	4525847	4526023	PXO_02711||	PXO_02710
07101103-JYTSEQ_16_51.M13_PUC_R_C07.ab1	-	4525940	4525999	4525847	4526023	PXO_02711||	PXO_02710
07101103-JYTSEQ_04_55.M13-PUC-R_G07.ab1	-	4525938	4526004	4525847	4526023	PXO_02711||	PXO_02710
07101103-JYTSEQ_20_96.M13_PUC_R_H12.ab1	-	4525940	4526004	4525847	4526023	PXO_02711||	PXO_02710
07101103-JYTSEQ_12_81.M13_PUC_R_A11.ab1	+	4541743	4541836	4541003	4546164	PXO_02695||	PXO_02694
07101103-JYTSEQ_14_96.M13_PUC_R_H12.ab1	+	4542308	4542360	4541003	4546164	PXO_02695||	PXO_02694
07101103-JYTSEQ_32_53.M13_PUC_R_E07.ab1	+	4541884	4541989	4541003	4546164	PXO_02695||	PXO_02694
07101103-JYTSEQ_12_49.M13_PUC_R_A07.ab1	+	4544308	4544356	4541003	4546164	PXO_02695||	PXO_02694
07101103-JYTSEQ_21_34.M13_PUC_R_B05.ab1	+	4541554	4541596	4541003	4546164	PXO_02695||	PXO_02694
07101103-JYTSEQ_17_48.M13_PUC_R_H06.ab1	+	4541567	4541597	4541003	4546164	PXO_02695||	PXO_02694
07101103-JYTSEQ_15_15.M13_PUC_R_G02.ab1	+	4541567	4541596	4541003	4546164	PXO_02695||	PXO_02694
07101103-JYTSEQ_22_22.M13_PUC_R_F03.ab1	+	4542928	4542973	4541003	4546164	PXO_02695||	PXO_02694
07101103-JYTSEQ_16_21.M13_PUC_R_E03.ab1	+	4541952	4542031	4541003	4546164	PXO_02695||	PXO_02694
07101103-JYTSEQ_26_23.M13_PUC_R_G03.ab1	-	4541704	4541802	4541003	4546164	PXO_02695||	PXO_02694
07101103-JYTSEQ_12_53.M13_PUC_R_E07.ab1	+	4542147	4542195	4541003	4546164	PXO_02695||	PXO_02694
07101103-JYTSEQ_20_70.M13_PUC_R_F09.ab1	+	4541883	4541925	4541003	4546164	PXO_02695||	PXO_02694
07101103-JYTSEQ_07_55.M13_PUC_R_G07.ab1	+	4541537	4541671	4541003	4546164	PXO_02695||	PXO_02694
07101103-JYTSEQ_18_56.M13_PUC_R_H07.ab1	+	4541546	4541596	4541003	4546164	PXO_02695||	PXO_02694
07101103-JYTSEQ_14_90.M13_PUC_R_B12.ab1	+	4541555	4541595	4541003	4546164	PXO_02695||	PXO_02694
07101103-JYTSEQ_21_18.M13_PUC_R_B03.ab1	+	4541561	4541596	4541003	4546164	PXO_02695||	PXO_02694
07101103-JYTSEQ_07_32.M13_PUC_R_H04.ab1	-	4541704	4541887	4541003	4546164	PXO_02695||	PXO_02694
07101103-JYTSEQ_18_38.M13_PUC_R_F05.ab1	+	4541647	4541699	4541003	4546164	PXO_02695||	PXO_02694
07101103-JYTSEQ_02_41.SP6_A06.ab1	+	4541950	4541982	4541003	4546164	PXO_02695||	PXO_02694
07101103-JYTSEQ_21_27.M13_PUC_R_C04.ab1	+	4542147	4542182	4541003	4546164	PXO_02695||	PXO_02694
07101103-JYTSEQ_20_12.M13_PUC_R_D02.ab1	+	4541959	4541989	4541003	4546164	PXO_02695||	PXO_02694
07101103-JYTSEQ_21_90.M13_PUC_R_B12.ab1	+	4541554	4541597	4541003	4546164	PXO_02695||	PXO_02694
07101103-JYTSEQ_01_01_A01.M13_PUC_R_A01.ab1	+	4541943	4541991	4541003	4546164	PXO_02695||	PXO_02694
07101103-JYTSEQ_03_63_G08.M13_PUC_R_E05.ab1	+	4541558	4541597	4541003	4546164	PXO_02695||	PXO_02694
07101103-JYTSEQ_01_46_F06.M13_PUC_R_C03.ab1	+	4541756	4541795	4541003	4546164	PXO_02695||	PXO_02694
07101103-JYTSEQ_20_08.M13_PUC_R_H01.ab1	+	4541570	4541596	4541003	4546164	PXO_02695||	PXO_02694
07101103-JYTSEQ_18_61.M13_PUC_R_E08.ab1	+	4541547	4541603	4541003	4546164	PXO_02695||	PXO_02694
07101103-JYTSEQ_01_76.SP6_D10.ab1	+	4541681	4541876	4541003	4546164	PXO_02695||	PXO_02694
07101103-JYTSEQ_21_58.M13_PUC_R_B08.ab1	+	4541551	4541593	4541003	4546164	PXO_02695||	PXO_02694
07101103-JYTSEQ_19_23.M13_PUC_R_G03.ab1	+	4541558	4541597	4541003	4546164	PXO_02695||	PXO_02694
07101103-JYTSEQ_10_20.M13_PUC_R_D03.ab1	+	4541549	4541807	4541003	4546164	PXO_02695||	PXO_02694
07101103-JYTSEQ_05_01.M13_PUC_R_A01.ab1	+	4543523	4543566	4541003	4546164	PXO_02695||	PXO_02694
07101103-JYTSEQ_20_54.M13_PUC_R_F07.ab1	+	4541567	4541596	4541003	4546164	PXO_02695||	PXO_02694
07101103-JYTSEQ_03_49.SP6_A07.ab1	+	4541868	4541915	4541003	4546164	PXO_02695||	PXO_02694
07101103-JYTSEQ_15_08.M13_PUC_R_H01.ab1	+	4542995	4543047	4541003	4546164	PXO_02695||	PXO_02694
07101103-JYTSEQ_19_95.M13_PUC_R_G12.ab1	+	4542144	4542191	4541003	4546164	PXO_02695||	PXO_02694
07101103-JYTSEQ_01_26.SP6_B04.ab1	+	4543533	4543566	4541003	4546164	PXO_02695||	PXO_02694
07101103-JYTSEQ_21_83.M13_PUC_R_C11.ab1	+	4541564	4541597	4541003	4546164	PXO_02695||	PXO_02694
07101103-JYTSEQ_05_95.M13_PUC_R_G12.ab1	+	4542995	4543058	4541003	4546164	PXO_02695||	PXO_02694
07101103-JYTSEQ_03_94.SP6_F12.ab1	+	4541569	4541662	4541003	4546164	PXO_02695||	PXO_02694
07101103-JYTSEQ_04_72.M13-PUC-R_H09.ab1	+	4541549	4541662	4541003	4546164	PXO_02695||	PXO_02694
07101103-JYTSEQ_19_56.M13_PUC_R_H07.ab1	+	4541554	4541597	4541003	4546164	PXO_02695||	PXO_02694
07101103-JYTSEQ_17_09.M13_PUC_R_A02.ab1	+	4541568	4541595	4541003	4546164	PXO_02695||	PXO_02694
07101103-JYTSEQ_20_61.M13_PUC_R_E08.ab1	+	4541555	4541595	4541003	4546164	PXO_02695||	PXO_02694
07101103-JYTSEQ_08_51.M13_PUC_R_C07.ab1	+	4541507	4541678	4541003	4546164	PXO_02695||	PXO_02694
07101103-JYTSEQ_17_35.M13_PUC_R_C05.ab1	+	4543986	4544028	4541003	4546164	PXO_02695||	PXO_02694
07101103-JYTSEQ_12_54.M13_PUC_R_F07.ab1	+	4541568	4541596	4541003	4546164	PXO_02695||	PXO_02694
07101103-JYTSEQ_13_02.M13_PUC_R_B01.ab1	+	4541558	4541598	4541003	4546164	PXO_02695||	PXO_02694
07101103-JYTSEQ_04_88.M13-PUC-R_H11.ab1	+	4541760	4541821	4541003	4546164	PXO_02695||	PXO_02694
07101103-JYTSEQ_05_31.M13_PUC_R_G04.ab1	+	4542964	4543013	4541003	4546164	PXO_02695||	PXO_02694
07101103-JYTSEQ_24_53.M13_PUC_R_E07.ab1	+	4541440	4541520	4541003	4546164	PXO_02695||	PXO_02694
07101103-JYTSEQ_19_64.M13_PUC_R_H08.ab1	+	4542100	4542135	4541003	4546164	PXO_02695||	PXO_02694
07101103-JYTSEQ_21_35.M13_PUC_R_C05.ab1	+	4543590	4543698	4541003	4546164	PXO_02695||	PXO_02694
07101103-JYTSEQ_02_28.SP6_D04.ab1	+	4541883	4541924	4541003	4546164	PXO_02695||	PXO_02694
07101103-JYTSEQ_15_77.M13_PUC_R_E10.ab1	+	4541951	4541981	4541003	4546164	PXO_02695||	PXO_02694
07101103-JYTSEQ_12_08.M13_PUC_R_H01.ab1	+	4541564	4541597	4541003	4546164	PXO_02695||	PXO_02694
07101103-JYTSEQ_32_16.M13_PUC_R_H02.ab1	+	4548604	4548790	4548360	4548969	PXO_02692||	PXO_02691
07101103-JYTSEQ_01_45.SP6_E06.ab1	-	4548369	4548480	4548360	4548969	PXO_02692||	PXO_02691
07101103-JYTSEQ_02_03_C01.M13_PUC_R_G05.ab1	+	4580224	4580295	4580176	4580607	PXO_02665||	PXO_02664
07101103-JYTSEQ_31_45.M13_PUC_R_E06.ab1	+	4615310	4615445	4615247	4615796	PXO_03180||	PXO_03179
07101103-JYTSEQ_25_16.M13_PUC_R_H02.ab1	-	4645448	4645593	4645423	4645763	PXO_03153||	PXO_03152
07101103-JYTSEQ_23_47.M13_PUC_R_G06.ab1	-	4645446	4645541	4645423	4645763	PXO_03153||	PXO_03152
07101103-JYTSEQ_03_40_H05.M13_PUC_R_B04.ab1	-	4645447	4645604	4645423	4645763	PXO_03153||	PXO_03152
07101103-JYTSEQ_26_16.M13_PUC_R_H02.ab1	-	4645446	4645617	4645423	4645763	PXO_03153||	PXO_03152
07101103-JYTSEQ_36_19.M13_PUC_R_C03.ab1	-	4645447	4645583	4645423	4645763	PXO_03153||	PXO_03152
07101103-JYTSEQ_35_46.M13_PUC_R_F06.ab1	-	4645446	4645620	4645423	4645763	PXO_03153||	PXO_03152
07101103-JYTSEQ_34_91.M13_PUC_R_C12.ab1	-	4645444	4645617	4645423	4645763	PXO_03153||	PXO_03152
07101103-JYTSEQ_08_06.M13_PUC_R_F01.ab1	-	4645446	4645617	4645423	4645763	PXO_03153||	PXO_03152
07101103-JYTSEQ_29_92.M13_PUC_R_D12.ab1	-	4645447	4645604	4645423	4645763	PXO_03153||	PXO_03152
07101103-JYTSEQ_12_33.M13_PUC_R_A05.ab1	-	4645447	4645595	4645423	4645763	PXO_03153||	PXO_03152
07101103-JYTSEQ_11_66.M13_PUC_R_B09.ab1	-	4645448	4645601	4645423	4645763	PXO_03153||	PXO_03152
07101103-JYTSEQ_16_50.M13_PUC_R_B07.ab1	-	4645446	4645601	4645423	4645763	PXO_03153||	PXO_03152
07101103-JYTSEQ_13_05.M13_PUC_R_E01.ab1	-	4645481	4645615	4645423	4645763	PXO_03153||	PXO_03152
07101103-JYTSEQ_29_30.M13_PUC_R_F04.ab1	-	4645446	4645563	4645423	4645763	PXO_03153||	PXO_03152
07101103-JYTSEQ_34_41.M13_PUC_R_A06.ab1	-	4645447	4645569	4645423	4645763	PXO_03153||	PXO_03152
07101103-JYTSEQ_26_20.M13_PUC_R_D03.ab1	-	4645449	4645601	4645423	4645763	PXO_03153||	PXO_03152
07101103-JYTSEQ_33_73.M13_PUC_R_A10.ab1	-	4645446	4645613	4645423	4645763	PXO_03153||	PXO_03152
07101103-JYTSEQ_07_73.M13_PUC_R_A10.ab1	-	4645444	4645613	4645423	4645763	PXO_03153||	PXO_03152
07101103-JYTSEQ_33_12.M13_PUC_R_D02.ab1	-	4645447	4645617	4645423	4645763	PXO_03153||	PXO_03152
07101103-JYTSEQ_18_39.M13_PUC_R_G05.ab1	+	4647062	4647127	4647014	4647132	PXO_03151||	PXO_03150
07101103-JYTSEQ_18_58.M13_PUC_R_B08.ab1	-	4681907	4682001	4681885	4682027	PXO_03114||	PXO_03113
07101103-JYTSEQ_24_01.M13_PUC_R_A01.ab1	-	4681903	4682000	4681885	4682027	PXO_03114||	PXO_03113
07101103-JYTSEQ_20_58.M13_PUC_R_B08.ab1	-	4681916	4681966	4681885	4682027	PXO_03114||	PXO_03113
07101103-JYTSEQ_30_52.M13_PUC_R_D07.ab1	+	4767379	4767527	4766777	4767583	PXO_05764||	PXO_03019
07101103-JYTSEQ_31_65.M13_PUC_R_A09.ab1	-	4772932	4773077	4772699	4773114	PXO_03013||	PXO_03012
07101103-JYTSEQ_13_18.M13_PUC_R_B03.ab1	+	4792669	4792744	4792540	4792859	PXO_02991||	PXO_02990
07101103-JYTSEQ_10_94.M13_PUC_R_F12.ab1	+	4792585	4792742	4792540	4792859	PXO_02991||	PXO_02990
07101103-JYTSEQ_27_54.M13_PUC_R_F07.ab1	+	4792594	4792743	4792540	4792859	PXO_02991||	PXO_02990
07101103-JYTSEQ_36_85.M13_PUC_R_E11.ab1	+	4792588	4792742	4792540	4792859	PXO_02991||	PXO_02990
07101103-JYTSEQ_01_11_C02.M13_PUC_R_F01.ab1	+	4792675	4792742	4792540	4792859	PXO_02991||	PXO_02990
07101103-JYTSEQ_08_85.M13_PUC_R_E11.ab1	+	4792582	4792742	4792540	4792859	PXO_02991||	PXO_02990
07101103-JYTSEQ_32_52.M13_PUC_R_D07.ab1	+	4792579	4792743	4792540	4792859	PXO_02991||	PXO_02990
07101103-JYTSEQ_25_57.M13_PUC_R_A08.ab1	+	4795498	4795736	4794087	4797039	PXO_05768||	PXO_06047
07101103-JYTSEQ_10_90.M13_PUC_R_B12.ab1	+	4794349	4794588	4794087	4797039	PXO_05768||	PXO_06047
07101103-JYTSEQ_08_18.M13_PUC_R_B03.ab1	+	4794189	4794333	4794087	4797039	PXO_05768||	PXO_06047
07101103-JYTSEQ_24_49.M13_PUC_R_A07.ab1	+	4794195	4794352	4794087	4797039	PXO_05768||	PXO_06047
07101103-JYTSEQ_26_50.M13_PUC_R_B07.ab1	+	4795932	4796082	4794087	4797039	PXO_05768||	PXO_06047
07101103-JYTSEQ_32_75.M13_PUC_R_C10.ab1	+	4794195	4794313	4794087	4797039	PXO_05768||	PXO_06047
07101103-JYTSEQ_17_93.M13_PUC_R_E12.ab1	+	4794168	4794306	4794087	4797039	PXO_05768||	PXO_06047
07101103-JYTSEQ_04_14.M13-PUC-R_F02.ab1	+	4794258	4794323	4794087	4797039	PXO_05768||	PXO_06047
07101103-JYTSEQ_17_96.M13_PUC_R_H12.ab1	+	4830633	4830729	4830615	4830829	PXO_02969||	PXO_02967
07101103-JYTSEQ_31_52.M13_PUC_R_D07.ab1	-	4863287	4863456	4862939	4863668	PXO_rna52||	PXO_02940
07101103-JYTSEQ_22_31.M13_PUC_R_G04.ab1	+	4884789	4884831	4884701	4884879	PXO_02918||	PXO_02917
07101103-JYTSEQ_18_60.M13_PUC_R_D08.ab1	-	4900172	4900280	4899665	4901101	PXO_02899||	PXO_02898
07101103-JYTSEQ_23_02.M13_PUC_R_B01.ab1	-	4899911	4900080	4899665	4901101	PXO_02899||	PXO_02898
07101103-JYTSEQ_18_41.M13_PUC_R_A06.ab1	-	4900629	4900754	4899665	4901101	PXO_02899||	PXO_02898
07101103-JYTSEQ_17_72.M13_PUC_R_H09.ab1	-	4900957	4901047	4899665	4901101	PXO_02899||	PXO_02898
07101103-JYTSEQ_02_07_G01.M13_PUC_R_A06.ab1	-	4910121	4910173	4910098	4910246	PXO_02892||	PXO_02891
07101103-JYTSEQ_12_85.M13_PUC_R_E11.ab1	-	4910121	4910185	4910098	4910246	PXO_02892||	PXO_02891
07101103-JYTSEQ_06_21.M13_PUC_R_E03.ab1	-	4910121	4910188	4910098	4910246	PXO_02892||	PXO_02891
07101103-JYTSEQ_01_51_C07.M13_PUC_R_E03.ab1	-	4910120	4910188	4910098	4910246	PXO_02892||	PXO_02891
07101103-JYTSEQ_09_53.M13_PUC_R_E07.ab1	-	4915606	4915810	4915591	4916007	PXO_02889||	PXO_02888
07101103-JYTSEQ_06_28.M13_PUC_R_D04.ab1	+	4937676	4937760	4937666	4937796	PXO_02869||	PXO_02868
07101103-JYTSEQ_07_10.M13_PUC_R_B02.ab1	+	4943087	4943198	4943046	4943252	PXO_02863||	PXO_02862
07101103-JYTSEQ_25_02.M13_PUC_R_B01.ab1	+	4952663	4952811	4952624	4952866	PXO_02853||	PXO_02852
07101103-JYTSEQ_13_84.M13_PUC_R_D11.ab1	-	4955830	4955945	4955784	4955968	PXO_02847||	PXO_05774
07101103-JYTSEQ_01_57_A08.M13_PUC_R_G03.ab1	-	4955831	4955948	4955784	4955968	PXO_02847||	PXO_05774
07101103-JYTSEQ_17_83.M13_PUC_R_C11.ab1	-	4955830	4955955	4955784	4955968	PXO_02847||	PXO_05774
07101103-JYTSEQ_20_52.M13_PUC_R_D07.ab1	-	4955831	4955960	4955784	4955968	PXO_02847||	PXO_05774
07101103-JYTSEQ_16_39.M13_PUC_R_G05.ab1	-	4955831	4955953	4955784	4955968	PXO_02847||	PXO_05774
07101103-JYTSEQ_10_21.M13_PUC_R_E03.ab1	-	4955831	4955959	4955784	4955968	PXO_02847||	PXO_05774
07101103-JYTSEQ_22_84.M13_PUC_R_D11.ab1	-	4955834	4955952	4955784	4955968	PXO_02847||	PXO_05774
07101103-JYTSEQ_01_39_G05.M13_PUC_R_H02.ab1	-	4955831	4955851	4955784	4955968	PXO_02847||	PXO_05774
07101103-JYTSEQ_28_41.M13_PUC_R_A06.ab1	-	4955832	4955950	4955784	4955968	PXO_02847||	PXO_05774
07101103-JYTSEQ_19_91.M13_PUC_R_C12.ab1	-	4955832	4955953	4955784	4955968	PXO_02847||	PXO_05774
07101103-JYTSEQ_05_35.M13_PUC_R_C05.ab1	-	4955831	4955956	4955784	4955968	PXO_02847||	PXO_05774
07101103-JYTSEQ_33_39.M13_PUC_R_G05.ab1	-	4955830	4955933	4955784	4955968	PXO_02847||	PXO_05774
07101103-JYTSEQ_03_25.SP6_A04.ab1	-	4955831	4955872	4955784	4955968	PXO_02847||	PXO_05774
07101103-JYTSEQ_33_63.M13_PUC_R_G08.ab1	-	4955832	4955956	4955784	4955968	PXO_02847||	PXO_05774
07101103-JYTSEQ_37_13.M13_PUC_R_E02.ab1	-	4955830	4955957	4955784	4955968	PXO_02847||	PXO_05774
07101103-JYTSEQ_01_08.SP6_H01.ab1	-	4955830	4955957	4955784	4955968	PXO_02847||	PXO_05774
07101103-JYTSEQ_37_09.M13_PUC_R_A02.ab1	-	4955829	4955956	4955784	4955968	PXO_02847||	PXO_05774
07101103-JYTSEQ_21_25.M13_PUC_R_A04.ab1	-	4955831	4955952	4955784	4955968	PXO_02847||	PXO_05774
07101103-JYTSEQ_22_73.M13_PUC_R_A10.ab1	-	4955832	4955881	4955784	4955968	PXO_02847||	PXO_05774
07101103-JYTSEQ_19_08.M13_PUC_R_H01.ab1	-	4955830	4955955	4955784	4955968	PXO_02847||	PXO_05774
07101103-JYTSEQ_14_68.M13_PUC_R_D09.ab1	-	4955831	4955919	4955784	4955968	PXO_02847||	PXO_05774
07101103-JYTSEQ_14_47.M13_PUC_R_G06.ab1	-	4955831	4955918	4955784	4955968	PXO_02847||	PXO_05774
07101103-JYTSEQ_37_65.M13_PUC_R_A09.ab1	-	4955788	4955959	4955784	4955968	PXO_02847||	PXO_05774
07101103-JYTSEQ_13_30.M13_PUC_R_F04.ab1	-	4955831	4955959	4955784	4955968	PXO_02847||	PXO_05774
07101103-JYTSEQ_14_15.M13_PUC_R_G02.ab1	-	4955832	4955960	4955784	4955968	PXO_02847||	PXO_05774
07101103-JYTSEQ_31_18.M13_PUC_R_B03.ab1	-	4955830	4955959	4955784	4955968	PXO_02847||	PXO_05774
07101103-JYTSEQ_01_27.SP6_C04.ab1	-	4955832	4955910	4955784	4955968	PXO_02847||	PXO_05774
07101103-JYTSEQ_22_93.M13_PUC_R_E12.ab1	-	4955830	4955955	4955784	4955968	PXO_02847||	PXO_05774
07101103-JYTSEQ_03_57.SP6_A08.ab1	-	4955831	4955949	4955784	4955968	PXO_02847||	PXO_05774
07101103-JYTSEQ_08_29.M13_PUC_R_E04.ab1	-	4955835	4955956	4955784	4955968	PXO_02847||	PXO_05774
07101103-JYTSEQ_33_90.M13_PUC_R_B12.ab1	-	4955831	4955953	4955784	4955968	PXO_02847||	PXO_05774
07101103-JYTSEQ_22_33.M13_PUC_R_A05.ab1	-	4955831	4955936	4955784	4955968	PXO_02847||	PXO_05774
07101103-JYTSEQ_01_62.SP6_F08.ab1	-	4955831	4955952	4955784	4955968	PXO_02847||	PXO_05774
07101103-JYTSEQ_17_79.M13_PUC_R_G10.ab1	-	4955830	4955892	4955784	4955968	PXO_02847||	PXO_05774
07101103-JYTSEQ_05_38.M13_PUC_R_F05.ab1	-	4955831	4955956	4955784	4955968	PXO_02847||	PXO_05774
07101103-JYTSEQ_31_10.M13_PUC_R_B02.ab1	-	4955830	4955959	4955784	4955968	PXO_02847||	PXO_05774
07101103-JYTSEQ_03_26_B04_A12.ab1	-	4955894	4955948	4955784	4955968	PXO_02847||	PXO_05774
07101103-JYTSEQ_07_45.M13_PUC_R_E06.ab1	-	4955830	4955959	4955784	4955968	PXO_02847||	PXO_05774
07101103-JYTSEQ_13_75.M13_PUC_R_C10.ab1	-	4955830	4955912	4955784	4955968	PXO_02847||	PXO_05774
07101103-JYTSEQ_01_60.SP6_D08.ab1	-	4955832	4955930	4955784	4955968	PXO_02847||	PXO_05774
07101103-JYTSEQ_10_24.M13_PUC_R_H03.ab1	-	4955830	4955955	4955784	4955968	PXO_02847||	PXO_05774
07101103-JYTSEQ_22_23.M13_PUC_R_G03.ab1	-	4955831	4955937	4955784	4955968	PXO_02847||	PXO_05774
07101103-JYTSEQ_01_70.SP6_F09.ab1	-	4955830	4955928	4955784	4955968	PXO_02847||	PXO_05774
07101103-JYTSEQ_14_91.M13_PUC_R_C12.ab1	-	4955830	4955956	4955784	4955968	PXO_02847||	PXO_05774
07101103-JYTSEQ_04_48.M13-PUC-R_H06.ab1	-	4955831	4955960	4955784	4955968	PXO_02847||	PXO_05774
07101103-JYTSEQ_16_66.M13_PUC_R_B09.ab1	-	4955830	4955943	4955784	4955968	PXO_02847||	PXO_05774
07101103-JYTSEQ_23_55.M13_PUC_R_G07.ab1	-	4955830	4955956	4955784	4955968	PXO_02847||	PXO_05774
07101103-JYTSEQ_10_93.M13_PUC_R_E12.ab1	-	4955832	4955926	4955784	4955968	PXO_02847||	PXO_05774
07101103-JYTSEQ_05_85.M13_PUC_R_E11.ab1	-	4955830	4955930	4955784	4955968	PXO_02847||	PXO_05774
07101103-JYTSEQ_17_22.M13_PUC_R_F03.ab1	-	4955831	4955953	4955784	4955968	PXO_02847||	PXO_05774
07101103-JYTSEQ_16_61.M13_PUC_R_E08.ab1	-	4955831	4955956	4955784	4955968	PXO_02847||	PXO_05774
07101103-JYTSEQ_04_01.M13-PUC-R_A01.ab1	-	4955831	4955956	4955784	4955968	PXO_02847||	PXO_05774
07101103-JYTSEQ_36_15.M13_PUC_R_G02.ab1	-	4955831	4955948	4955784	4955968	PXO_02847||	PXO_05774
07101103-JYTSEQ_21_77.M13_PUC_R_E10.ab1	-	4955830	4955955	4955784	4955968	PXO_02847||	PXO_05774
07101103-JYTSEQ_07_89.M13_PUC_R_A12.ab1	-	4955836	4955949	4955784	4955968	PXO_02847||	PXO_05774
07101103-JYTSEQ_14_44.M13_PUC_R_D06.ab1	-	4955831	4955948	4955784	4955968	PXO_02847||	PXO_05774
07101103-JYTSEQ_30_47.M13_PUC_R_G06.ab1	-	4955830	4955961	4955784	4955968	PXO_02847||	PXO_05774
07101103-JYTSEQ_14_61.M13_PUC_R_E08.ab1	-	4955831	4955948	4955784	4955968	PXO_02847||	PXO_05774
07101103-JYTSEQ_06_30.M13_PUC_R_F04.ab1	-	4955829	4955926	4955784	4955968	PXO_02847||	PXO_05774
07101103-JYTSEQ_17_58.M13_PUC_R_B08.ab1	-	4955831	4955948	4955784	4955968	PXO_02847||	PXO_05774
07101103-JYTSEQ_18_14.M13_PUC_R_F02.ab1	-	4955829	4955955	4955784	4955968	PXO_02847||	PXO_05774
07101103-JYTSEQ_02_56_H07.M13_PUC_R_H09.ab1	-	4955832	4955943	4955784	4955968	PXO_02847||	PXO_05774
07101103-JYTSEQ_17_19.M13_PUC_R_C03.ab1	-	4955830	4955919	4955784	4955968	PXO_02847||	PXO_05774
07101103-JYTSEQ_15_25.M13_PUC_R_A04.ab1	-	4955829	4955959	4955784	4955968	PXO_02847||	PXO_05774
07101103-JYTSEQ_02_66.SP6_B09.ab1	-	4955830	4955926	4955784	4955968	PXO_02847||	PXO_05774
07101103-JYTSEQ_06_35.M13_PUC_R_C05.ab1	-	4955830	4955952	4955784	4955968	PXO_02847||	PXO_05774
07101103-JYTSEQ_12_35.M13_PUC_R_C05.ab1	-	4955831	4955877	4955784	4955968	PXO_02847||	PXO_05774
07101103-JYTSEQ_20_17.M13_PUC_R_A03.ab1	-	4955831	4955959	4955784	4955968	PXO_02847||	PXO_05774
07101103-JYTSEQ_23_37.M13_PUC_R_E05.ab1	-	4955829	4955935	4955784	4955968	PXO_02847||	PXO_05774
07101103-JYTSEQ_20_65.M13_PUC_R_A09.ab1	-	4955832	4955916	4955784	4955968	PXO_02847||	PXO_05774
07101103-JYTSEQ_02_46.SP6_F06.ab1	-	4955830	4955928	4955784	4955968	PXO_02847||	PXO_05774
07101103-JYTSEQ_13_45.M13_PUC_R_E06.ab1	-	4955836	4955948	4955784	4955968	PXO_02847||	PXO_05774
07101103-JYTSEQ_17_40.M13_PUC_R_H05.ab1	-	4955831	4955955	4955784	4955968	PXO_02847||	PXO_05774
07101103-JYTSEQ_22_94.M13_PUC_R_F12.ab1	-	4955831	4955926	4955784	4955968	PXO_02847||	PXO_05774
07101103-JYTSEQ_26_52.M13_PUC_R_D07.ab1	-	4955830	4955955	4955784	4955968	PXO_02847||	PXO_05774
07101103-JYTSEQ_20_43.M13_PUC_R_C06.ab1	-	4955830	4955926	4955784	4955968	PXO_02847||	PXO_05774
07101103-JYTSEQ_16_02.M13_PUC_R_B01.ab1	-	4955831	4955957	4955784	4955968	PXO_02847||	PXO_05774
07101103-JYTSEQ_03_74.SP6_B10.ab1	-	4955830	4955955	4955784	4955968	PXO_02847||	PXO_05774
07101103-JYTSEQ_22_34.M13_PUC_R_B05.ab1	-	4955830	4955926	4955784	4955968	PXO_02847||	PXO_05774
07101103-JYTSEQ_37_20.M13_PUC_R_D03.ab1	-	4955831	4955959	4955784	4955968	PXO_02847||	PXO_05774
07101103-JYTSEQ_02_67_C09.M13_PUC_R_G10.ab1	-	4955830	4955938	4955784	4955968	PXO_02847||	PXO_05774
07101103-JYTSEQ_13_65.M13_PUC_R_A09.ab1	-	4955832	4955956	4955784	4955968	PXO_02847||	PXO_05774
07101103-JYTSEQ_13_31.M13_PUC_R_G04.ab1	-	4955831	4955955	4955784	4955968	PXO_02847||	PXO_05774
07101103-JYTSEQ_18_82.M13_PUC_R_B11.ab1	-	4955831	4955956	4955784	4955968	PXO_02847||	PXO_05774
07101103-JYTSEQ_29_90.M13_PUC_R_B12.ab1	-	4955829	4955955	4955784	4955968	PXO_02847||	PXO_05774
07101103-JYTSEQ_35_61.M13_PUC_R_E08.ab1	-	4955830	4955956	4955784	4955968	PXO_02847||	PXO_05774
07101103-JYTSEQ_30_09.M13_PUC_R_A02.ab1	-	4955831	4955956	4955784	4955968	PXO_02847||	PXO_05774
07101103-JYTSEQ_18_29.M13_PUC_R_E04.ab1	-	4955829	4955955	4955784	4955968	PXO_02847||	PXO_05774
07101103-JYTSEQ_09_57.M13_PUC_R_A08.ab1	-	4955830	4955961	4955784	4955968	PXO_02847||	PXO_05774
07101103-JYTSEQ_21_71.M13_PUC_R_G09.ab1	-	4955830	4955945	4955784	4955968	PXO_02847||	PXO_05774
07101103-JYTSEQ_18_81.M13_PUC_R_A11.ab1	-	4955830	4955956	4955784	4955968	PXO_02847||	PXO_05774
07101103-JYTSEQ_27_87.M13_PUC_R_G11.ab1	-	4955832	4955953	4955784	4955968	PXO_02847||	PXO_05774
07101103-JYTSEQ_08_10.M13_PUC_R_B02.ab1	-	4955830	4955959	4955784	4955968	PXO_02847||	PXO_05774
07101103-JYTSEQ_31_25.M13_PUC_R_A04.ab1	-	4955831	4955952	4955784	4955968	PXO_02847||	PXO_05774
07101103-JYTSEQ_02_84.SP6_D11.ab1	-	4955831	4955951	4955784	4955968	PXO_02847||	PXO_05774
07101103-JYTSEQ_17_02.M13_PUC_R_B01.ab1	-	4955831	4955957	4955784	4955968	PXO_02847||	PXO_05774
07101103-JYTSEQ_13_60.M13_PUC_R_D08.ab1	-	4955830	4955922	4955784	4955968	PXO_02847||	PXO_05774
07101103-JYTSEQ_17_42.M13_PUC_R_B06.ab1	-	4955832	4955955	4955784	4955968	PXO_02847||	PXO_05774
07101103-JYTSEQ_10_03.M13_PUC_R_C01.ab1	-	4955829	4955948	4955784	4955968	PXO_02847||	PXO_05774
07101103-JYTSEQ_35_05.M13_PUC_R_E01.ab1	-	4975075	4975229	4975017	4975289	PXO_02826||	PXO_02825
07101103-JYTSEQ_31_84.M13_PUC_R_D11.ab1	-	5002172	5002482	5002111	5002519	PXO_02801||	PXO_02800
07101103-JYTSEQ_06_75.M13_PUC_R_C10.ab1	-	5088742	5088839	5088338	5088937	PXO_rna59||	PXO_05784
07101103-JYTSEQ_07_14.M13_PUC_R_F02.ab1	-	5088605	5088864	5088338	5088937	PXO_rna59||	PXO_05784
07101103-JYTSEQ_12_62.M13_PUC_R_F08.ab1	-	5092842	5092894	5092783	5092937	PXO_03309||	PXO_03308
07101103-JYTSEQ_20_85.M13_PUC_R_E11.ab1	+	5099165	5099259	5099138	5099379	PXO_03302||	PXO_03301
07101103-JYTSEQ_06_49.M13_PUC_R_A07.ab1	+	5102449	5102527	5102160	5102972	PXO_03299||	PXO_03298
07101103-JYTSEQ_21_63.M13_PUC_R_G08.ab1	+	5113359	5113423	5112988	5113566	PXO_03284||	PXO_03283
07101103-JYTSEQ_01_14.SP6_F02.ab1	-	5126775	5126846	5126773	5126877	PXO_03267||	PXO_03266
07101103-JYTSEQ_12_06.M13_PUC_R_F01.ab1	-	5126774	5126795	5126773	5126877	PXO_03267||	PXO_03266
07101103-JYTSEQ_13_47.M13_PUC_R_G06.ab1	+	5151380	5151510	5151347	5151548	PXO_03241||	PXO_03240
07101103-JYTSEQ_31_19.M13_PUC_R_C03.ab1	+	5179736	5179892	5179626	5179931	PXO_03548||	PXO_03547
07101103-JYTSEQ_06_19.M13_PUC_R_C03.ab1	-	5217792	5217851	5217747	5218421	PXO_03507||	PXO_03506
07101103-JYTSEQ_10_18.M13_PUC_R_B03.ab1	-	5217771	5217937	5217747	5218421	PXO_03507||	PXO_03506
07101103-JYTSEQ_06_07.M13_PUC_R_G01.ab1	-	5217795	5217950	5217747	5218421	PXO_03507||	PXO_03506
07101103-JYTSEQ_10_60.M13_PUC_R_D08.ab1	-	5217794	5217917	5217747	5218421	PXO_03507||	PXO_03506
07101103-JYTSEQ_07_28.M13_PUC_R_D04.ab1	-	5217792	5217958	5217747	5218421	PXO_03507||	PXO_03506
07101103-JYTSEQ_37_51.M13_PUC_R_C07.ab1	-	5217792	5217958	5217747	5218421	PXO_03507||	PXO_03506
07101103-JYTSEQ_10_55.M13_PUC_R_G07.ab1	-	5217793	5217898	5217747	5218421	PXO_03507||	PXO_03506

## Sheet: gene_sense
clone ID	strand	start	end	gene	strand (gene)	start (gene)	end (gene)
07101103-JYTSEQ_10_41.M13_PUC_R_A06.ab1	+	1893	2105	PXO_03482_leading	+	1651	2751
07101103-JYTSEQ_30_89.M13_PUC_R_A12.ab1	+	4083	4290	PXO_03481_leading	+	4013	5110
07101103-JYTSEQ_19_37.M13_PUC_R_E05.ab1	+	12165	12228	PXO_03475_leading	+	11947	12708
07101103-JYTSEQ_12_56.M13_PUC_R_H07.ab1	+	47700	47772	PXO_03429_leading	+	47698	47883
07101103-JYTSEQ_20_18.M13_PUC_R_B03.ab1	+	49348	49423	PXO_03427_leading	+	49028	49453
07101103-JYTSEQ_01_54.SP6_F07.ab1	+	54976	55052	PXO_03422_leading	+	54636	55121
07101103-JYTSEQ_08_35.M13_PUC_R_C05.ab1	+	55273	55489	PXO_03421_leading	+	55208	55501
07101103-JYTSEQ_01_55.SP6_G07.ab1	+	81835	81953	PXO_03393_leading	+	80392	82167
07101103-JYTSEQ_14_10.M13_PUC_R_B02.ab1	+	99820	99888	PXO_03376_leading	+	99305	100834
07101103-JYTSEQ_24_67.M13_PUC_R_C09.ab1	+	102266	102498	PXO_03375_leading	+	100879	103065
07101103-JYTSEQ_01_64_H08.M13_PUC_R_B04.ab1	+	104043	104126	PXO_03374_leading	+	103164	104825
07101103-JYTSEQ_01_21.SP6_E03.ab1	+	104043	104107	PXO_03374_leading	+	103164	104825
07101103-JYTSEQ_31_87.M13_PUC_R_G11.ab1	+	106229	106377	PXO_03373_leading	+	104879	109377
07101103-JYTSEQ_34_54.M13_PUC_R_F07.ab1	+	141191	141338	PXO_03344_leading	+	140331	141584
07101103-JYTSEQ_37_21.M13_PUC_R_E03.ab1	+	145647	145890	PXO_03340_leading	+	144695	145990
07101103-JYTSEQ_01_56_H07.M13_PUC_R_F03.ab1	+	169316	169392	PXO_03319_leading	+	167133	171521
07101103-JYTSEQ_09_46.M13_PUC_R_F06.ab1	+	169040	169159	PXO_03319_leading	+	167133	171521
07101103-JYTSEQ_14_88.M13_PUC_R_H11.ab1	+	171952	172088	PXO_03318_leading	+	171716	173197
07101103-JYTSEQ_17_34.M13_PUC_R_B05.ab1	+	172380	172439	PXO_03318_leading	+	171716	173197
07101103-JYTSEQ_23_42.M13_PUC_R_B06.ab1	+	175946	176088	PXO_05425_leading	+	175511	176812
07101103-JYTSEQ_21_28.M13_PUC_R_D04.ab1	+	227462	227544	PXO_03639_leading	+	224764	228781
07101103-JYTSEQ_15_62.M13_PUC_R_F08.ab1	+	227513	227579	PXO_03639_leading	+	224764	228781
07101103-JYTSEQ_01_13.SP6_E02.ab1	+	233635	233710	PXO_03634_leading	+	232356	233836
07101103-JYTSEQ_04_25.M13-PUC-R_A04.ab1	+	241069	241139	PXO_03624_leading	+	240207	241811
07101103-JYTSEQ_12_39.M13_PUC_R_G05.ab1	+	241497	241576	PXO_03624_leading	+	240207	241811
07101103-JYTSEQ_01_82.SP6_B11.ab1	+	263098	263198	PXO_03608_leading	+	260553	264178
07101103-JYTSEQ_13_37.M13_PUC_R_E05.ab1	+	263451	263539	PXO_03608_leading	+	260553	264178
07101103-JYTSEQ_14_26.M13_PUC_R_B04.ab1	+	263569	263679	PXO_03608_leading	+	260553	264178
07101103-JYTSEQ_18_11.M13_PUC_R_C02.ab1	+	262297	262356	PXO_03608_leading	+	260553	264178
07101103-JYTSEQ_24_02.M13_PUC_R_B01.ab1	+	260813	261011	PXO_03608_leading	+	260553	264178
07101103-JYTSEQ_01_75.SP6_C10.ab1	+	278019	278133	PXO_03593_leading	+	277022	278239
07101103-JYTSEQ_01_72.SP6_H09.ab1	+	277511	277568	PXO_03593_leading	+	277022	278239
07101103-JYTSEQ_26_96.M13_PUC_R_H12.ab1	+	277840	277984	PXO_03593_leading	+	277022	278239
07101103-JYTSEQ_32_90.M13_PUC_R_B12.ab1	+	278816	279020	PXO_03591_leading	+	278628	280879
07101103-JYTSEQ_09_81.M13_PUC_R_A11.ab1	+	280306	280469	PXO_03591_leading	+	278628	280879
07101103-JYTSEQ_28_96.M13_PUC_R_H12.ab1	+	283482	283620	PXO_03588_leading	+	282464	284685
07101103-JYTSEQ_21_94.M13_PUC_R_F12.ab1	+	284199	284315	PXO_03588_leading	+	282464	284685
07101103-JYTSEQ_35_89.M13_PUC_R_A12.ab1	+	295783	295913	PXO_03577_leading	+	294557	296548
07101103-JYTSEQ_05_88.M13_PUC_R_H11.ab1	+	295735	295883	PXO_03577_leading	+	294557	296548
07101103-JYTSEQ_07_46.M13_PUC_R_F06.ab1	+	295495	295653	PXO_03577_leading	+	294557	296548
07101103-JYTSEQ_12_84.M13_PUC_R_D11.ab1	+	297069	297163	PXO_03576_leading	+	296812	297240
07101103-JYTSEQ_24_32.M13_PUC_R_H04.ab1	+	298474	298639	PXO_03574_leading	+	298223	299212
07101103-JYTSEQ_36_46.M13_PUC_R_F06.ab1	+	298817	298912	PXO_03574_leading	+	298223	299212
07101103-JYTSEQ_16_22.M13_PUC_R_F03.ab1	+	307343	307427	PXO_03567_leading	+	307301	307645
07101103-JYTSEQ_15_24.M13_PUC_R_H03.ab1	+	311132	311222	PXO_03564_leading	+	310462	311856
07101103-JYTSEQ_14_09.M13_PUC_R_A02.ab1	+	312603	312713	PXO_03563_leading	+	312355	312957
07101103-JYTSEQ_18_04.M13_PUC_R_D01.ab1	+	328286	328354	PXO_05437_leading	+	324568	332051
07101103-JYTSEQ_17_84.M13_PUC_R_D11.ab1	+	334609	334680	PXO_03904_leading	+	334586	334867
07101103-JYTSEQ_34_09.M13_PUC_R_A02.ab1	+	353253	353427	PXO_03879_leading	+	353225	354301
07101103-JYTSEQ_24_11.M13_PUC_R_C02.ab1	+	353503	353687	PXO_03879_leading	+	353225	354301
07101103-JYTSEQ_17_39.M13_PUC_R_G05.ab1	+	353766	353862	PXO_03879_leading	+	353225	354301
07101103-JYTSEQ_20_60.M13_PUC_R_D08.ab1	+	354820	354925	PXO_03878_leading	+	354311	355432
07101103-JYTSEQ_17_82.M13_PUC_R_B11.ab1	+	354500	354534	PXO_03878_leading	+	354311	355432
07101103-JYTSEQ_06_68.M13_PUC_R_D09.ab1	+	386212	386282	PXO_03849_leading	+	385760	386770
07101103-JYTSEQ_08_28.M13_PUC_R_D04.ab1	+	391504	391671	PXO_03844_leading	+	391444	392235
07101103-JYTSEQ_30_91.M13_PUC_R_C12.ab1	+	396892	397091	PXO_03839_leading	+	396342	397630
07101103-JYTSEQ_23_87.M13_PUC_R_G11.ab1	+	396921	397092	PXO_03839_leading	+	396342	397630
07101103-JYTSEQ_24_22.M13_PUC_R_F03.ab1	+	396889	397094	PXO_03839_leading	+	396342	397630
07101103-JYTSEQ_19_78.M13_PUC_R_F10.ab1	+	397401	397506	PXO_03839_leading	+	396342	397630
07101103-JYTSEQ_13_38.M13_PUC_R_F05.ab1	+	425389	425468	PXO_03819_leading	+	424474	425787
07101103-JYTSEQ_26_01.M13_PUC_R_A01.ab1	+	435699	435971	PXO_03805_leading	+	434975	436138
07101103-JYTSEQ_03_64_H08.M13_PUC_R_F05.ab1	+	438684	438750	PXO_03803_leading	+	438002	440029
07101103-JYTSEQ_13_08.M13_PUC_R_H01.ab1	+	440467	440550	PXO_03802_leading	+	440129	442213
07101103-JYTSEQ_18_33.M13_PUC_R_A05.ab1	+	441634	441693	PXO_03802_leading	+	440129	442213
07101103-JYTSEQ_01_25_A04.M13_PUC_R_B02.ab1	+	460181	460294	PXO_03778_leading	+	458212	460809
07101103-JYTSEQ_01_63_G08.M13_PUC_R_A04.ab1	+	458765	458935	PXO_03778_leading	+	458212	460809
07101103-JYTSEQ_20_45.M13_PUC_R_E06.ab1	+	498073	498141	PXO_03734_leading	+	497142	498971
07101103-JYTSEQ_04_67.M13-PUC-R_C09.ab1	+	498076	498141	PXO_03734_leading	+	497142	498971
07101103-JYTSEQ_33_93.M13_PUC_R_E12.ab1	+	501444	501634	PXO_03730_leading	+	499056	501903
07101103-JYTSEQ_11_26.M13_PUC_R_B04.ab1	+	499305	499490	PXO_03730_leading	+	499056	501903
07101103-JYTSEQ_18_71.M13_PUC_R_G09.ab1	+	501104	501162	PXO_03730_leading	+	499056	501903
07101103-JYTSEQ_31_03.M13_PUC_R_C01.ab1	+	513183	513313	PXO_03716_leading	+	513136	514860
07101103-JYTSEQ_28_78.M13_PUC_R_F10.ab1	+	513147	513298	PXO_03716_leading	+	513136	514860
07101103-JYTSEQ_36_17.M13_PUC_R_A03.ab1	+	518635	518840	PXO_03711_leading	+	518368	519216
07101103-JYTSEQ_29_65.M13_PUC_R_A09.ab1	+	518604	518873	PXO_03711_leading	+	518368	519216
07101103-JYTSEQ_32_78.M13_PUC_R_F10.ab1	+	518395	518789	PXO_03711_leading	+	518368	519216
07101103-JYTSEQ_23_07.M13_PUC_R_G01.ab1	+	523856	523965	PXO_03704_leading	+	523793	524080
07101103-JYTSEQ_01_33.SP6_A05.ab1	+	523874	523974	PXO_03704_leading	+	523793	524080
07101103-JYTSEQ_01_77.SP6_E10.ab1	+	525279	525345	PXO_03703_leading	+	524217	525857
07101103-JYTSEQ_16_56.M13_PUC_R_H07.ab1	+	532603	532693	PXO_03699_leading	+	532316	533380
07101103-JYTSEQ_33_76.M13_PUC_R_D10.ab1	+	550976	551108	PXO_03909_leading	+	550920	551510
07101103-JYTSEQ_21_47.M13_PUC_R_G06.ab1	+	568240	568321	PXO_03930_leading	+	566349	569036
07101103-JYTSEQ_18_59.M13_PUC_R_C08.ab1	+	573097	573210	PXO_03934_leading	+	572795	575596
07101103-JYTSEQ_14_71.M13_PUC_R_G09.ab1	+	574609	574693	PXO_03934_leading	+	572795	575596
07101103-JYTSEQ_20_67.M13_PUC_R_C09.ab1	+	573452	573556	PXO_03934_leading	+	572795	575596
07101103-JYTSEQ_32_60.M13_PUC_R_D08.ab1	+	612929	613027	PXO_03968_leading	+	612861	613445
07101103-JYTSEQ_30_78.M13_PUC_R_F10.ab1	+	633420	633573	PXO_03986_leading	+	633389	634204
07101103-JYTSEQ_07_41.M13_PUC_R_A06.ab1	+	641090	641703	PXO_03994_leading	+	640691	642922
07101103-JYTSEQ_24_38.M13_PUC_R_F05.ab1	+	642375	642616	PXO_03994_leading	+	640691	642922
07101103-JYTSEQ_11_67.M13_PUC_R_C09.ab1	+	649497	649659	PXO_04004_leading	+	648711	650217
07101103-JYTSEQ_36_06.M13_PUC_R_F01.ab1	+	651457	651817	PXO_04007_leading	+	651368	652162
07101103-JYTSEQ_25_48.M13_PUC_R_H06.ab1	+	662713	662870	PXO_04018_leading	+	662565	663041
07101103-JYTSEQ_09_44.M13_PUC_R_D06.ab1	+	662762	662869	PXO_04018_leading	+	662565	663041
07101103-JYTSEQ_19_19.M13_PUC_R_C03.ab1	+	662602	662650	PXO_04018_leading	+	662565	663041
07101103-JYTSEQ_35_22.M13_PUC_R_F03.ab1	+	662704	662868	PXO_04018_leading	+	662565	663041
07101103-JYTSEQ_17_41.M13_PUC_R_A06.ab1	+	662578	662648	PXO_04018_leading	+	662565	663041
07101103-JYTSEQ_11_41.M13_PUC_R_A06.ab1	+	662711	662866	PXO_04018_leading	+	662565	663041
07101103-JYTSEQ_15_51.M13_PUC_R_C07.ab1	+	662777	662870	PXO_04018_leading	+	662565	663041
07101103-JYTSEQ_22_20.M13_PUC_R_D03.ab1	+	662760	662868	PXO_04018_leading	+	662565	663041
07101103-JYTSEQ_11_43.M13_PUC_R_C06.ab1	+	662693	662869	PXO_04018_leading	+	662565	663041
07101103-JYTSEQ_01_05_E01.M13_PUC_R_D01.ab1	+	663560	663614	PXO_04019_leading	+	663085	664011
07101103-JYTSEQ_07_04.M13_PUC_R_D01.ab1	+	664130	664415	PXO_04020_leading	+	664050	665654
07101103-JYTSEQ_30_58.M13_PUC_R_B08.ab1	+	665205	665494	PXO_04020_leading	+	664050	665654
07101103-JYTSEQ_18_84.M13_PUC_R_D11.ab1	+	664078	664144	PXO_04020_leading	+	664050	665654
07101103-JYTSEQ_28_95.M13_PUC_R_G12.ab1	+	664217	664415	PXO_04020_leading	+	664050	665654
07101103-JYTSEQ_10_08.M13_PUC_R_H01.ab1	+	664543	664775	PXO_04020_leading	+	664050	665654
07101103-JYTSEQ_25_19.M13_PUC_R_C03.ab1	+	664240	664414	PXO_04020_leading	+	664050	665654
07101103-JYTSEQ_11_20.M13_PUC_R_D03.ab1	+	665026	665206	PXO_04020_leading	+	664050	665654
07101103-JYTSEQ_22_72.M13_PUC_R_H09.ab1	+	669100	669350	PXO_04027_leading	+	669020	671082
07101103-JYTSEQ_16_65.M13_PUC_R_A09.ab1	+	684067	684173	PXO_04039_leading	+	683286	684723
07101103-JYTSEQ_36_10.M13_PUC_R_B02.ab1	+	689492	689660	PXO_04043_leading	+	687891	689780
07101103-JYTSEQ_25_58.M13_PUC_R_B08.ab1	+	701412	701556	PXO_04055_leading	+	701275	701733
07101103-JYTSEQ_10_22.M13_PUC_R_F03.ab1	+	702381	702521	PXO_04056_leading	+	702127	704363
07101103-JYTSEQ_36_39.M13_PUC_R_G05.ab1	+	702947	703093	PXO_04056_leading	+	702127	704363
07101103-JYTSEQ_28_76.M13_PUC_R_D10.ab1	+	715998	716163	PXO_04069_leading	+	715606	717480
07101103-JYTSEQ_15_59.M13_PUC_R_C08.ab1	+	731791	731874	PXO_04088_leading	+	730430	732571
07101103-JYTSEQ_07_08.M13_PUC_R_H01.ab1	+	747338	747715	PXO_04102_leading	+	747286	748350
07101103-JYTSEQ_34_38.M13_PUC_R_F05.ab1	+	749751	749894	PXO_04104_leading	+	749013	751184
07101103-JYTSEQ_08_50.M13_PUC_R_B07.ab1	+	810189	810368	PXO_04198_leading	+	809545	810842
07101103-JYTSEQ_15_83.M13_PUC_R_C11.ab1	+	813612	813715	PXO_04195_leading	+	812604	814079
07101103-JYTSEQ_29_88.M13_PUC_R_H11.ab1	+	813056	813162	PXO_04195_leading	+	812604	814079
07101103-JYTSEQ_10_26.M13_PUC_R_B04.ab1	+	812771	812968	PXO_04195_leading	+	812604	814079
07101103-JYTSEQ_15_75.M13_PUC_R_C10.ab1	+	813590	813682	PXO_04195_leading	+	812604	814079
07101103-JYTSEQ_10_68.M13_PUC_R_D09.ab1	+	814287	814499	PXO_04194_leading	+	814114	814962
07101103-JYTSEQ_35_21.M13_PUC_R_E03.ab1	+	830974	831132	PXO_04178_leading	+	830390	831265
07101103-JYTSEQ_20_72.M13_PUC_R_H09.ab1	+	870375	870462	PXO_04141_leading	+	868720	870555
07101103-JYTSEQ_06_69.M13_PUC_R_E09.ab1	+	876070	876279	PXO_04135_leading	+	876055	877020
07101103-JYTSEQ_22_40.M13_PUC_R_H05.ab1	+	876063	876223	PXO_04135_leading	+	876055	877020
07101103-JYTSEQ_33_04.M13_PUC_R_D01.ab1	+	876057	876213	PXO_04135_leading	+	876055	877020
07101103-JYTSEQ_29_22.M13_PUC_R_F03.ab1	+	879941	880287	PXO_04132_leading	+	878465	880558
07101103-JYTSEQ_08_94.M13_PUC_R_F12.ab1	+	887604	887797	PXO_04122_leading	+	887589	888506
07101103-JYTSEQ_23_29.M13_PUC_R_E04.ab1	+	889751	889939	PXO_04279_leading	+	889625	891082
07101103-JYTSEQ_36_76.M13_PUC_R_D10.ab1	+	905009	905225	PXO_04262_leading	+	904448	905494
07101103-JYTSEQ_36_51.M13_PUC_R_C07.ab1	+	908446	908608	PXO_04259_leading	+	907499	910674
07101103-JYTSEQ_37_47.M13_PUC_R_G06.ab1	+	922059	922249	PXO_04282_leading	+	920429	922797
07101103-JYTSEQ_34_82.M13_PUC_R_B11.ab1	+	922059	922252	PXO_04282_leading	+	920429	922797
07101103-JYTSEQ_25_22.M13_PUC_R_F03.ab1	+	923970	924105	PXO_04285_leading	+	923298	924503
07101103-JYTSEQ_32_23.M13_PUC_R_G03.ab1	+	923947	924092	PXO_04285_leading	+	923298	924503
07101103-JYTSEQ_36_49.M13_PUC_R_A07.ab1	+	926784	927035	PXO_04289_leading	+	926578	927561
07101103-JYTSEQ_07_61.M13_PUC_R_E08.ab1	+	926694	927003	PXO_04289_leading	+	926578	927561
07101103-JYTSEQ_15_54.M13_PUC_R_F07.ab1	+	937494	937516	PXO_04299_leading	+	937204	937584
07101103-JYTSEQ_29_43.M13_PUC_R_C06.ab1	+	939253	939412	PXO_04301_leading	+	939114	940055
07101103-JYTSEQ_16_10.M13_PUC_R_B02.ab1	+	943439	943560	PXO_04304_leading	+	942254	944502
07101103-JYTSEQ_03_62_F08.M13_PUC_R_D05.ab1	+	943149	943256	PXO_04304_leading	+	942254	944502
07101103-JYTSEQ_17_47.M13_PUC_R_G06.ab1	+	943422	943514	PXO_04304_leading	+	942254	944502
07101103-JYTSEQ_32_77.M13_PUC_R_E10.ab1	+	942826	942958	PXO_04304_leading	+	942254	944502
07101103-JYTSEQ_24_26.M13_PUC_R_B04.ab1	+	964778	965024	PXO_04322_leading	+	963981	965048
07101103-JYTSEQ_19_41.M13_PUC_R_A06.ab1	+	1001134	1001195	PXO_04431_leading	+	1000731	1001354
07101103-JYTSEQ_25_51.M13_PUC_R_C07.ab1	+	1008889	1009058	PXO_04423_leading	+	1008399	1009343
07101103-JYTSEQ_19_81.M13_PUC_R_A11.ab1	+	1008413	1008487	PXO_04423_leading	+	1008399	1009343
07101103-JYTSEQ_05_40.M13_PUC_R_H05.ab1	+	1008444	1008487	PXO_04423_leading	+	1008399	1009343
07101103-JYTSEQ_14_79.M13_PUC_R_G10.ab1	+	1008409	1008485	PXO_04423_leading	+	1008399	1009343
07101103-JYTSEQ_07_56.M13_PUC_R_H07.ab1	+	1014974	1015150	PXO_04416_leading	+	1014292	1015401
07101103-JYTSEQ_35_93.M13_PUC_R_E12.ab1	+	1024338	1024482	PXO_04405_leading	+	1023926	1025179
07101103-JYTSEQ_33_15.M13_PUC_R_G02.ab1	+	1023943	1024079	PXO_04405_leading	+	1023926	1025179
07101103-JYTSEQ_07_30.M13_PUC_R_F04.ab1	+	1023962	1024155	PXO_04405_leading	+	1023926	1025179
07101103-JYTSEQ_17_25.M13_PUC_R_A04.ab1	+	1025385	1025459	PXO_04404_leading	+	1025193	1025708
07101103-JYTSEQ_30_43.M13_PUC_R_C06.ab1	+	1031695	1031856	PXO_04397_leading	+	1031112	1032043
07101103-JYTSEQ_29_94.M13_PUC_R_F12.ab1	+	1036487	1036632	PXO_04387_leading	+	1036443	1038236
07101103-JYTSEQ_25_56.M13_PUC_R_H07.ab1	+	1037712	1037835	PXO_04387_leading	+	1036443	1038236
07101103-JYTSEQ_17_12.M13_PUC_R_D02.ab1	+	1036998	1037073	PXO_04387_leading	+	1036443	1038236
07101103-JYTSEQ_21_24.M13_PUC_R_H03.ab1	+	1037142	1037202	PXO_04387_leading	+	1036443	1038236
07101103-JYTSEQ_17_29.M13_PUC_R_E04.ab1	+	1038796	1038838	PXO_04386_leading	+	1038249	1040297
07101103-JYTSEQ_02_60.SP6_D08.ab1	+	1038317	1038391	PXO_04386_leading	+	1038249	1040297
07101103-JYTSEQ_07_03.M13_PUC_R_C01.ab1	+	1038613	1038784	PXO_04386_leading	+	1038249	1040297
07101103-JYTSEQ_36_23.M13_PUC_R_G03.ab1	+	1040668	1040787	PXO_04385_leading	+	1040305	1040967
07101103-JYTSEQ_05_76.M13_PUC_R_D10.ab1	+	1041032	1041110	PXO_04384_leading	+	1041019	1043679
07101103-JYTSEQ_25_40.M13_PUC_R_H05.ab1	+	1042425	1042658	PXO_04384_leading	+	1041019	1043679
07101103-JYTSEQ_35_04.M13_PUC_R_D01.ab1	+	1041234	1041362	PXO_04384_leading	+	1041019	1043679
07101103-JYTSEQ_14_53.M13_PUC_R_E07.ab1	+	1041671	1041785	PXO_04384_leading	+	1041019	1043679
07101103-JYTSEQ_30_17.M13_PUC_R_A03.ab1	+	1055684	1055818	PXO_04372_leading	+	1053229	1060537
07101103-JYTSEQ_14_42.M13_PUC_R_B06.ab1	+	1058481	1058518	PXO_04372_leading	+	1053229	1060537
07101103-JYTSEQ_28_01.M13_PUC_R_A01.ab1	+	1058681	1058861	PXO_04372_leading	+	1053229	1060537
07101103-JYTSEQ_18_12.M13_PUC_R_D02.ab1	+	1060749	1060823	PXO_04367_leading	+	1060597	1064242
07101103-JYTSEQ_35_10.M13_PUC_R_B02.ab1	+	1062671	1062865	PXO_04367_leading	+	1060597	1064242
07101103-JYTSEQ_29_10.M13_PUC_R_B02.ab1	+	1062679	1062940	PXO_04367_leading	+	1060597	1064242
07101103-JYTSEQ_31_82.M13_PUC_R_B11.ab1	+	1063858	1064013	PXO_04367_leading	+	1060597	1064242
07101103-JYTSEQ_32_14.M13_PUC_R_F02.ab1	+	1062093	1062246	PXO_04367_leading	+	1060597	1064242
07101103-JYTSEQ_04_85.M13-PUC-R_E11.ab1	+	1071041	1071127	PXO_04358_leading	+	1070847	1073585
07101103-JYTSEQ_23_28.M13_PUC_R_D04.ab1	+	1074052	1074192	PXO_04357_leading	+	1074050	1074418
07101103-JYTSEQ_37_36.M13_PUC_R_D05.ab1	+	1094470	1094619	PXO_04694_leading	+	1091487	1094872
07101103-JYTSEQ_09_96.M13_PUC_R_H12.ab1	+	1134087	1134280	PXO_04653_leading	+	1134078	1134716
07101103-JYTSEQ_22_96.M13_PUC_R_H12.ab1	+	1137684	1137813	PXO_04650_leading	+	1136490	1138171
07101103-JYTSEQ_31_44.M13_PUC_R_D06.ab1	+	1138754	1138911	PXO_05498_leading	+	1138397	1139016
07101103-JYTSEQ_14_11.M13_PUC_R_C02.ab1	+	1149254	1149317	PXO_04638_leading	+	1148853	1151239
07101103-JYTSEQ_03_93_E12.M13_PUC_R_G07.ab1	+	1199701	1199784	PXO_04577_leading	+	1199492	1201783
07101103-JYTSEQ_35_02.M13_PUC_R_B01.ab1	+	1202450	1202606	PXO_04576_leading	+	1201929	1203026
07101103-JYTSEQ_35_59.M13_PUC_R_C08.ab1	+	1222032	1222293	PXO_04551_leading	+	1221920	1223083
07101103-JYTSEQ_27_86.M13_PUC_R_F11.ab1	+	1239133	1239373	PXO_04534_leading	+	1239013	1239441
07101103-JYTSEQ_15_45.M13_PUC_R_E06.ab1	+	1244667	1244726	PXO_04530_leading	+	1241942	1246093
07101103-JYTSEQ_35_80.M13_PUC_R_H10.ab1	+	1247650	1247796	PXO_04529_leading	+	1246244	1250461
07101103-JYTSEQ_04_82.M13-PUC-R_B11.ab1	+	1249435	1249595	PXO_04529_leading	+	1246244	1250461
07101103-JYTSEQ_25_75.M13_PUC_R_C10.ab1	+	1248694	1249075	PXO_04529_leading	+	1246244	1250461
07101103-JYTSEQ_13_90.M13_PUC_R_B12.ab1	+	1248070	1248134	PXO_04529_leading	+	1246244	1250461
07101103-JYTSEQ_30_87.M13_PUC_R_G11.ab1	+	1248610	1248980	PXO_04529_leading	+	1246244	1250461
07101103-JYTSEQ_25_67.M13_PUC_R_C09.ab1	+	1250866	1251046	PXO_04528_leading	+	1250680	1251054
07101103-JYTSEQ_26_71.M13_PUC_R_G09.ab1	+	1251308	1251467	PXO_04527_leading	+	1251067	1251534
07101103-JYTSEQ_05_27.M13_PUC_R_C04.ab1	+	1251743	1251854	PXO_04525_leading	+	1251718	1253790
07101103-JYTSEQ_28_54.M13_PUC_R_F07.ab1	+	1252374	1252562	PXO_04525_leading	+	1251718	1253790
07101103-JYTSEQ_29_17.M13_PUC_R_A03.ab1	+	1257160	1257391	PXO_04521_leading	+	1257160	1257783
07101103-JYTSEQ_19_27.M13_PUC_R_C04.ab1	+	1262104	1262175	PXO_04511_leading	+	1261820	1262179
07101103-JYTSEQ_28_30.M13_PUC_R_F04.ab1	+	1263818	1263978	PXO_04507_leading	+	1263668	1263994
07101103-JYTSEQ_26_72.M13_PUC_R_H09.ab1	+	1264236	1264491	PXO_04506_leading	+	1264106	1264537
07101103-JYTSEQ_09_03.M13_PUC_R_C01.ab1	+	1265378	1265833	PXO_04503_leading	+	1265144	1265870
07101103-JYTSEQ_33_61.M13_PUC_R_E08.ab1	+	1266040	1266175	PXO_04501_leading	+	1265875	1266318
07101103-JYTSEQ_35_28.M13_PUC_R_D04.ab1	+	1266715	1266882	PXO_04500_leading	+	1266326	1267690
07101103-JYTSEQ_15_22.M13_PUC_R_F03.ab1	+	1266859	1266927	PXO_04500_leading	+	1266326	1267690
07101103-JYTSEQ_30_10.M13_PUC_R_B02.ab1	+	1267201	1267576	PXO_04500_leading	+	1266326	1267690
07101103-JYTSEQ_05_46.M13_PUC_R_F06.ab1	+	1269917	1269965	PXO_04496_leading	+	1269478	1270476
07101103-JYTSEQ_10_54.M13_PUC_R_F07.ab1	+	1303741	1304295	PXO_04458_leading	+	1303649	1304830
07101103-JYTSEQ_13_22.M13_PUC_R_F03.ab1	+	1303786	1303888	PXO_04458_leading	+	1303649	1304830
07101103-JYTSEQ_13_36.M13_PUC_R_D05.ab1	+	1303866	1303946	PXO_04458_leading	+	1303649	1304830
07101103-JYTSEQ_09_49.M13_PUC_R_A07.ab1	+	1305080	1305237	PXO_04457_leading	+	1304927	1305298
07101103-JYTSEQ_06_82.M13_PUC_R_B11.ab1	+	1316498	1316572	PXO_04696_leading	+	1314045	1319520
07101103-JYTSEQ_28_67.M13_PUC_R_C09.ab1	+	1315160	1315371	PXO_04696_leading	+	1314045	1319520
07101103-JYTSEQ_21_67.M13_PUC_R_C09.ab1	+	1392466	1392547	PXO_04735_leading	+	1392096	1393283
07101103-JYTSEQ_19_57.M13_PUC_R_A08.ab1	+	1392874	1392925	PXO_04735_leading	+	1392096	1393283
07101103-JYTSEQ_12_57.M13_PUC_R_A08.ab1	+	1392887	1392925	PXO_04735_leading	+	1392096	1393283
07101103-JYTSEQ_34_18.M13_PUC_R_B03.ab1	+	1392236	1392497	PXO_04735_leading	+	1392096	1393283
07101103-JYTSEQ_33_59.M13_PUC_R_C08.ab1	+	1395549	1395711	PXO_04733_leading	+	1394831	1396916
07101103-JYTSEQ_37_54.M13_PUC_R_F07.ab1	+	1395535	1395712	PXO_04733_leading	+	1394831	1396916
07101103-JYTSEQ_18_48.M13_PUC_R_H06.ab1	+	1416497	1416596	PXO_05519_leading	+	1416346	1417631
07101103-JYTSEQ_04_44.M13-PUC-R_D06.ab1	+	1455797	1455892	PXO_04833_leading	+	1455663	1457252
07101103-JYTSEQ_08_84.M13_PUC_R_D11.ab1	+	1458133	1458270	PXO_04834_leading	+	1457399	1458664
07101103-JYTSEQ_22_86.M13_PUC_R_F11.ab1	+	1475377	1475430	PXO_04848_leading	+	1474574	1475593
07101103-JYTSEQ_04_64.M13-PUC-R_H08.ab1	+	1490099	1490205	PXO_04886_leading	+	1489914	1490339
07101103-JYTSEQ_14_46.M13_PUC_R_F06.ab1	+	1493005	1493100	PXO_04883_leading	+	1492715	1494199
07101103-JYTSEQ_25_72.M13_PUC_R_H09.ab1	+	1503961	1504261	PXO_04876_leading	+	1503223	1504866
07101103-JYTSEQ_11_03.M13_PUC_R_C01.ab1	+	1536424	1536547	PXO_00012_leading	+	1536395	1537357
07101103-JYTSEQ_34_73.M13_PUC_R_A10.ab1	+	1539195	1539311	PXO_05535_leading	+	1537415	1540195
07101103-JYTSEQ_29_96.M13_PUC_R_H12.ab1	+	1546119	1546275	PXO_00009_leading	+	1542563	1546462
07101103-JYTSEQ_36_32.M13_PUC_R_H04.ab1	+	1545818	1545976	PXO_00009_leading	+	1542563	1546462
07101103-JYTSEQ_37_08.M13_PUC_R_H01.ab1	+	1544778	1544947	PXO_00009_leading	+	1542563	1546462
07101103-JYTSEQ_31_56.M13_PUC_R_H07.ab1	+	1543123	1543323	PXO_00009_leading	+	1542563	1546462
07101103-JYTSEQ_29_38.M13_PUC_R_F05.ab1	+	1544064	1544182	PXO_00009_leading	+	1542563	1546462
07101103-JYTSEQ_21_53.M13_PUC_R_E07.ab1	+	1544519	1544624	PXO_00009_leading	+	1542563	1546462
07101103-JYTSEQ_21_15.M13_PUC_R_G02.ab1	+	1545027	1545097	PXO_00009_leading	+	1542563	1546462
07101103-JYTSEQ_11_28.M13_PUC_R_D04.ab1	+	1543701	1543865	PXO_00009_leading	+	1542563	1546462
07101103-JYTSEQ_34_65.M13_PUC_R_A09.ab1	+	1544613	1544746	PXO_00009_leading	+	1542563	1546462
07101103-JYTSEQ_22_39.M13_PUC_R_G05.ab1	+	1543423	1543478	PXO_00009_leading	+	1542563	1546462
07101103-JYTSEQ_30_80.M13_PUC_R_H10.ab1	+	1544535	1544867	PXO_00009_leading	+	1542563	1546462
07101103-JYTSEQ_23_56.M13_PUC_R_H07.ab1	+	1544788	1544992	PXO_00009_leading	+	1542563	1546462
07101103-JYTSEQ_30_84.M13_PUC_R_D11.ab1	+	1544914	1545080	PXO_00009_leading	+	1542563	1546462
07101103-JYTSEQ_06_03.M13_PUC_R_C01.ab1	+	1546739	1546893	PXO_00005_leading	+	1546629	1548509
07101103-JYTSEQ_37_68.M13_PUC_R_D09.ab1	+	1547225	1547485	PXO_00005_leading	+	1546629	1548509
07101103-JYTSEQ_13_78.M13_PUC_R_F10.ab1	+	1562756	1562826	PXO_00288_leading	+	1562602	1562886
07101103-JYTSEQ_19_50.M13_PUC_R_B07.ab1	+	1691997	1692075	PXO_00182_leading	+	1691668	1692294
07101103-JYTSEQ_22_74.M13_PUC_R_B10.ab1	+	1699075	1699132	PXO_00176_leading	+	1698971	1699362
07101103-JYTSEQ_35_57.M13_PUC_R_A08.ab1	+	1699548	1699690	PXO_00174_leading	+	1699537	1701201
07101103-JYTSEQ_31_81.M13_PUC_R_A11.ab1	+	1701581	1701685	PXO_00173_leading	+	1701405	1702235
07101103-JYTSEQ_03_21_E03_H11.ab1	+	1702341	1702423	PXO_00172_leading	+	1702253	1702594
07101103-JYTSEQ_22_46.M13_PUC_R_F06.ab1	+	1703872	1703919	PXO_00171_leading	+	1702719	1704011
07101103-JYTSEQ_10_09.M13_PUC_R_A02.ab1	+	1704904	1705042	PXO_00170_leading	+	1704015	1705195
07101103-JYTSEQ_15_55.M13_PUC_R_G07.ab1	+	1708257	1708305	PXO_00165_leading	+	1708231	1709684
07101103-JYTSEQ_33_07.M13_PUC_R_G01.ab1	+	1712430	1712666	PXO_00159_leading	+	1712041	1712673
07101103-JYTSEQ_11_01.M13_PUC_R_A01.ab1	+	1714266	1714443	PXO_00158_leading	+	1712735	1714675
07101103-JYTSEQ_32_94.M13_PUC_R_F12.ab1	+	1713343	1713550	PXO_00158_leading	+	1712735	1714675
07101103-JYTSEQ_13_83.M13_PUC_R_C11.ab1	+	1716905	1716977	PXO_00155_leading	+	1716827	1717036
07101103-JYTSEQ_09_04.M13_PUC_R_D01.ab1	+	1721613	1721764	PXO_00150_leading	+	1721536	1722177
07101103-JYTSEQ_26_25.M13_PUC_R_A04.ab1	+	1727076	1727236	PXO_00146_leading	+	1727065	1727277
07101103-JYTSEQ_28_38.M13_PUC_R_F05.ab1	+	1730328	1730463	PXO_00142_leading	+	1730106	1730729
07101103-JYTSEQ_35_40.M13_PUC_R_H05.ab1	+	1734762	1734984	PXO_00135_leading	+	1734552	1735538
07101103-JYTSEQ_26_69.M13_PUC_R_E09.ab1	+	1741657	1741792	PXO_00126_leading	+	1741311	1742219
07101103-JYTSEQ_14_70.M13_PUC_R_F09.ab1	+	1741770	1741819	PXO_00126_leading	+	1741311	1742219
07101103-JYTSEQ_14_28.M13_PUC_R_D04.ab1	+	1777726	1777840	PXO_00083_leading	+	1777253	1778929
07101103-JYTSEQ_30_35.M13_PUC_R_C05.ab1	+	1789966	1790185	PXO_00070_leading	+	1789898	1790959
07101103-JYTSEQ_28_64.M13_PUC_R_H08.ab1	+	1790045	1790236	PXO_00070_leading	+	1789898	1790959
07101103-JYTSEQ_04_63.M13-PUC-R_G08.ab1	+	1790815	1790863	PXO_00070_leading	+	1789898	1790959
07101103-JYTSEQ_17_11.M13_PUC_R_C02.ab1	+	1904623	1904709	PXO_00479_leading	+	1903553	1908577
07101103-JYTSEQ_06_53.M13_PUC_R_E07.ab1	+	1906402	1906652	PXO_00479_leading	+	1903553	1908577
07101103-JYTSEQ_09_06.M13_PUC_R_F01.ab1	+	1905493	1905649	PXO_00479_leading	+	1903553	1908577
07101103-JYTSEQ_21_06.M13_PUC_R_F01.ab1	+	1920092	1920179	PXO_00472_leading	+	1917874	1921023
07101103-JYTSEQ_15_33.M13_PUC_R_A05.ab1	+	1919775	1919884	PXO_00472_leading	+	1917874	1921023
07101103-JYTSEQ_29_31.M13_PUC_R_G04.ab1	+	1920129	1920415	PXO_00472_leading	+	1917874	1921023
07101103-JYTSEQ_02_29.SP6_E04.ab1	+	1919692	1919765	PXO_00472_leading	+	1917874	1921023
07101103-JYTSEQ_22_62.M13_PUC_R_F08.ab1	+	1923857	1923902	PXO_00470_leading	+	1922984	1924660
07101103-JYTSEQ_11_75.M13_PUC_R_C10.ab1	+	1924804	1924981	PXO_00469_leading	+	1924691	1928125
07101103-JYTSEQ_24_51.M13_PUC_R_C07.ab1	+	1958508	1958619	PXO_00442_leading	+	1957874	1958860
07101103-JYTSEQ_30_95.M13_PUC_R_G12.ab1	+	1963360	1963573	PXO_00437_leading	+	1963151	1963591
07101103-JYTSEQ_37_30.M13_PUC_R_F04.ab1	+	1963185	1963424	PXO_00437_leading	+	1963151	1963591
07101103-JYTSEQ_24_71.M13_PUC_R_G09.ab1	+	1992333	1992488	PXO_00410_leading	+	1990313	1993143
07101103-JYTSEQ_27_33.M13_PUC_R_A05.ab1	+	1991633	1992048	PXO_00410_leading	+	1990313	1993143
07101103-JYTSEQ_12_96.M13_PUC_R_H12.ab1	+	1992203	1992301	PXO_00410_leading	+	1990313	1993143
07101103-JYTSEQ_08_38.M13_PUC_R_F05.ab1	+	1993338	1993472	PXO_00408_leading	+	1993177	1994148
07101103-JYTSEQ_08_87.M13_PUC_R_G11.ab1	+	2006462	2006634	PXO_00396_leading	+	2005143	2006699
07101103-JYTSEQ_18_74.M13_PUC_R_B10.ab1	+	2009739	2009820	PXO_00393_leading	+	2008974	2010821
07101103-JYTSEQ_19_66.M13_PUC_R_B09.ab1	+	2034958	2035075	PXO_00366_leading	+	2034607	2035095
07101103-JYTSEQ_23_95.M13_PUC_R_G12.ab1	+	2047471	2047603	PXO_00352_leading	+	2047146	2048387
07101103-JYTSEQ_33_20.M13_PUC_R_D03.ab1	+	2049777	2049944	PXO_00350_leading	+	2049087	2050187
07101103-JYTSEQ_01_41.SP6_A06.ab1	+	2049768	2049877	PXO_00350_leading	+	2049087	2050187
07101103-JYTSEQ_04_37.M13-PUC-R_E05.ab1	+	2050688	2050776	PXO_00349_leading	+	2050227	2051570
07101103-JYTSEQ_28_28.M13_PUC_R_D04.ab1	+	2050874	2051058	PXO_00349_leading	+	2050227	2051570
07101103-JYTSEQ_31_20.M13_PUC_R_D03.ab1	+	2050259	2050421	PXO_00349_leading	+	2050227	2051570
07101103-JYTSEQ_13_63.M13_PUC_R_G08.ab1	+	2052295	2052406	PXO_00348_leading	+	2051576	2053133
07101103-JYTSEQ_32_85.M13_PUC_R_E11.ab1	+	2052203	2052328	PXO_00348_leading	+	2051576	2053133
07101103-JYTSEQ_25_61.M13_PUC_R_E08.ab1	+	2051744	2051861	PXO_00348_leading	+	2051576	2053133
07101103-JYTSEQ_03_42.SP6_B06.ab1	+	2052806	2053004	PXO_00348_leading	+	2051576	2053133
07101103-JYTSEQ_33_71.M13_PUC_R_G09.ab1	+	2053493	2053665	PXO_00346_leading	+	2053257	2055177
07101103-JYTSEQ_08_19.M13_PUC_R_C03.ab1	+	2057037	2057332	PXO_00342_leading	+	2056524	2057768
07101103-JYTSEQ_31_76.M13_PUC_R_D10.ab1	+	2059092	2059247	PXO_00338_leading	+	2058136	2060049
07101103-JYTSEQ_24_03.M13_PUC_R_C01.ab1	+	2064735	2064929	PXO_00334_leading	+	2063608	2066987
07101103-JYTSEQ_15_80.M13_PUC_R_H10.ab1	+	2092454	2092547	PXO_00312_leading	+	2091777	2092966
07101103-JYTSEQ_18_34.M13_PUC_R_B05.ab1	+	2094943	2095042	PXO_00309_leading	+	2093742	2095816
07101103-JYTSEQ_09_21.M13_PUC_R_E03.ab1	+	2093840	2093987	PXO_00309_leading	+	2093742	2095816
07101103-JYTSEQ_02_92_D12.M13_PUC_R_H12.ab1	+	2112763	2112817	PXO_00527_leading	+	2112650	2113081
07101103-JYTSEQ_18_87.M13_PUC_R_G11.ab1	+	2142285	2142381	PXO_00779_leading	+	2142216	2142914
07101103-JYTSEQ_37_86.M13_PUC_R_F11.ab1	+	2147655	2147804	PXO_00772_leading	+	2147527	2148033
07101103-JYTSEQ_24_80.M13_PUC_R_H10.ab1	+	2168147	2168288	PXO_00747_leading	+	2168060	2168398
07101103-JYTSEQ_16_14.M13_PUC_R_F02.ab1	+	2173515	2173586	PXO_00743_leading	+	2170345	2173848
07101103-JYTSEQ_12_51.M13_PUC_R_C07.ab1	+	2174015	2174078	PXO_00742_leading	+	2173905	2174636
07101103-JYTSEQ_27_39.M13_PUC_R_G05.ab1	+	2182085	2182241	PXO_00734_leading	+	2181248	2183944
07101103-JYTSEQ_26_81.M13_PUC_R_A11.ab1	+	2182106	2182304	PXO_00734_leading	+	2181248	2183944
07101103-JYTSEQ_25_50.M13_PUC_R_B07.ab1	+	2181251	2181458	PXO_00734_leading	+	2181248	2183944
07101103-JYTSEQ_31_43.M13_PUC_R_C06.ab1	+	2181560	2181690	PXO_00734_leading	+	2181248	2183944
07101103-JYTSEQ_09_14.M13_PUC_R_F02.ab1	+	2193924	2194124	PXO_00725_leading	+	2192857	2194227
07101103-JYTSEQ_14_19.M13_PUC_R_C03.ab1	+	2236250	2236354	PXO_05829_leading	+	2235418	2236785
07101103-JYTSEQ_15_91.M13_PUC_R_C12.ab1	+	2237685	2237810	PXO_00690_leading	+	2237310	2238964
07101103-JYTSEQ_20_63.M13_PUC_R_G08.ab1	+	2237519	2237629	PXO_00690_leading	+	2237310	2238964
07101103-JYTSEQ_32_67.M13_PUC_R_C09.ab1	+	2288111	2288216	PXO_00636_leading	+	2287361	2290563
07101103-JYTSEQ_25_13.M13_PUC_R_E02.ab1	+	2288769	2288978	PXO_00636_leading	+	2287361	2290563
07101103-JYTSEQ_36_60.M13_PUC_R_D08.ab1	+	2290237	2290479	PXO_00636_leading	+	2287361	2290563
07101103-JYTSEQ_20_15.M13_PUC_R_G02.ab1	+	2302205	2302278	PXO_00624_leading	+	2301719	2302687
07101103-JYTSEQ_34_17.M13_PUC_R_A03.ab1	+	2303611	2303756	PXO_00623_leading	+	2302697	2305657
07101103-JYTSEQ_12_89.M13_PUC_R_A12.ab1	+	2303215	2303264	PXO_00623_leading	+	2302697	2305657
07101103-JYTSEQ_30_68.M13_PUC_R_D09.ab1	+	2321831	2321946	PXO_00607_leading	+	2321657	2322754
07101103-JYTSEQ_07_20.M13_PUC_R_D03.ab1	+	2324224	2324504	PXO_00604_leading	+	2324064	2324803
07101103-JYTSEQ_31_12.M13_PUC_R_D02.ab1	+	2337281	2337482	PXO_00588_leading	+	2336631	2339377
07101103-JYTSEQ_04_53.M13-PUC-R_E07.ab1	+	2336814	2336898	PXO_00588_leading	+	2336631	2339377
07101103-JYTSEQ_25_39.M13_PUC_R_G05.ab1	+	2341996	2342382	PXO_00583_leading	+	2340933	2344836
07101103-JYTSEQ_12_94.M13_PUC_R_F12.ab1	+	2341464	2341540	PXO_00583_leading	+	2340933	2344836
07101103-JYTSEQ_21_03.M13_PUC_R_C01.ab1	+	2342886	2342943	PXO_00583_leading	+	2340933	2344836
07101103-JYTSEQ_16_05.M13_PUC_R_E01.ab1	+	2420766	2420843	PXO_00808_leading	+	2420341	2423350
07101103-JYTSEQ_37_74.M13_PUC_R_B10.ab1	+	2422414	2422608	PXO_00808_leading	+	2420341	2423350
07101103-JYTSEQ_06_23.M13_PUC_R_G03.ab1	+	2429242	2429384	PXO_00798_leading	+	2428756	2429982
07101103-JYTSEQ_08_69.M13_PUC_R_E09.ab1	+	2429093	2429289	PXO_00798_leading	+	2428756	2429982
07101103-JYTSEQ_31_73.M13_PUC_R_A10.ab1	+	2428794	2428916	PXO_00798_leading	+	2428756	2429982
07101103-JYTSEQ_36_67.M13_PUC_R_C09.ab1	+	2429247	2429398	PXO_00798_leading	+	2428756	2429982
07101103-JYTSEQ_25_29.M13_PUC_R_E04.ab1	+	2443367	2443536	PXO_00922_leading	+	2443197	2445590
07101103-JYTSEQ_25_32.M13_PUC_R_H04.ab1	+	2443251	2443473	PXO_00922_leading	+	2443197	2445590
07101103-JYTSEQ_08_59.M13_PUC_R_C08.ab1	+	2454349	2454565	PXO_00911_leading	+	2454000	2455067
07101103-JYTSEQ_01_02.SP6_B01.ab1	+	2478589	2478653	PXO_00888_leading	+	2478586	2478927
07101103-JYTSEQ_14_01.M13_PUC_R_A01.ab1	+	2479060	2479145	PXO_05621_leading	+	2478935	2479167
07101103-JYTSEQ_06_61.M13_PUC_R_E08.ab1	+	2942789	2943080	PXO_01234_leading	+	2941551	2943682
07101103-JYTSEQ_12_11.M13_PUC_R_C02.ab1	+	2958700	2958836	PXO_01221_leading	+	2957396	2959544
07101103-JYTSEQ_26_12.M13_PUC_R_D02.ab1	+	2969227	2969382	PXO_01205_leading	+	2968203	2969570
07101103-JYTSEQ_32_17.M13_PUC_R_A03.ab1	+	2968655	2969053	PXO_01205_leading	+	2968203	2969570
07101103-JYTSEQ_16_60.M13_PUC_R_D08.ab1	+	2972525	2972596	PXO_01200_leading	+	2971198	2973623
07101103-JYTSEQ_20_75.M13_PUC_R_C10.ab1	+	2975832	2975903	PXO_01198_leading	+	2973804	2976632
07101103-JYTSEQ_29_76.M13_PUC_R_D10.ab1	+	2975054	2975246	PXO_01198_leading	+	2973804	2976632
07101103-JYTSEQ_28_55.M13_PUC_R_G07.ab1	+	2973827	2974120	PXO_01198_leading	+	2973804	2976632
07101103-JYTSEQ_02_17_A03.M13_PUC_R_A07.ab1	+	2977521	2977590	PXO_01197_leading	+	2976675	2977877
07101103-JYTSEQ_02_82_B11.M13_PUC_R_A12.ab1	+	2979350	2979397	PXO_01196_leading	+	2978119	2979555
07101103-JYTSEQ_30_44.M13_PUC_R_D06.ab1	+	2978721	2978895	PXO_01196_leading	+	2978119	2979555
07101103-JYTSEQ_16_54.M13_PUC_R_F07.ab1	+	3002679	3002804	PXO_01172_leading	+	3002659	3003321
07101103-JYTSEQ_31_32.M13_PUC_R_H04.ab1	+	3004958	3005122	PXO_01171_leading	+	3003719	3005635
07101103-JYTSEQ_15_41.M13_PUC_R_A06.ab1	+	3003777	3003855	PXO_01171_leading	+	3003719	3005635
07101103-JYTSEQ_23_06.M13_PUC_R_F01.ab1	+	3004492	3004667	PXO_01171_leading	+	3003719	3005635
07101103-JYTSEQ_28_80.M13_PUC_R_H10.ab1	+	3019627	3019884	PXO_01152_leading	+	3018449	3020692
07101103-JYTSEQ_33_23.M13_PUC_R_G03.ab1	+	3045098	3045281	PXO_01132_leading	+	3044826	3045614
07101103-JYTSEQ_22_61.M13_PUC_R_E08.ab1	+	3047026	3047107	PXO_01130_leading	+	3046925	3047167
07101103-JYTSEQ_21_54.M13_PUC_R_F07.ab1	+	3047059	3047085	PXO_01130_leading	+	3046925	3047167
07101103-JYTSEQ_35_58.M13_PUC_R_B08.ab1	+	3048861	3048994	PXO_01127_leading	+	3048753	3049463
07101103-JYTSEQ_02_78.SP6_F10.ab1	+	3050241	3050271	PXO_01126_leading	+	3049475	3050287
07101103-JYTSEQ_07_58.M13_PUC_R_B08.ab1	+	3050574	3050738	PXO_01125_leading	+	3050290	3051480
07101103-JYTSEQ_15_37.M13_PUC_R_E05.ab1	+	3052379	3052416	PXO_01122_leading	+	3051507	3052853
07101103-JYTSEQ_08_77.M13_PUC_R_E10.ab1	+	3053257	3053425	PXO_01121_leading	+	3052937	3055303
07101103-JYTSEQ_01_09.SP6_A02.ab1	+	3067659	3067710	PXO_01819_leading	+	3066926	3072988
07101103-JYTSEQ_13_07.M13_PUC_R_G01.ab1	+	3074962	3075043	PXO_01811_leading	+	3074931	3076274
07101103-JYTSEQ_23_41.M13_PUC_R_A06.ab1	+	3074957	3075103	PXO_01811_leading	+	3074931	3076274
07101103-JYTSEQ_04_18.M13-PUC-R_B03.ab1	+	3100326	3100437	PXO_01790_leading	+	3098710	3100794
07101103-JYTSEQ_04_70.M13-PUC-R_F09.ab1	+	3107058	3107304	PXO_01779_leading	+	3106566	3107795
07101103-JYTSEQ_33_49.M13_PUC_R_A07.ab1	+	3114232	3114403	PXO_01770_leading	+	3113871	3116435
07101103-JYTSEQ_37_88.M13_PUC_R_H11.ab1	+	3142839	3142943	PXO_01744_leading	+	3142057	3143232
07101103-JYTSEQ_20_73.M13_PUC_R_A10.ab1	+	3143367	3143466	PXO_01743_leading	+	3143355	3143699
07101103-JYTSEQ_34_03.M13_PUC_R_C01.ab1	+	3143360	3143577	PXO_01743_leading	+	3143355	3143699
07101103-JYTSEQ_26_64.M13_PUC_R_H08.ab1	+	3143363	3143537	PXO_01743_leading	+	3143355	3143699
07101103-JYTSEQ_16_16.M13_PUC_R_H02.ab1	+	3143427	3143466	PXO_01743_leading	+	3143355	3143699
07101103-JYTSEQ_01_04_D01.M13_PUC_R_C01.ab1	+	3143394	3143470	PXO_01743_leading	+	3143355	3143699
07101103-JYTSEQ_01_48.SP6_H06.ab1	+	3143367	3143426	PXO_01743_leading	+	3143355	3143699
07101103-JYTSEQ_16_23.M13_PUC_R_G03.ab1	+	3164797	3164837	PXO_01720_leading	+	3164714	3165430
07101103-JYTSEQ_26_42.M13_PUC_R_B06.ab1	+	3205016	3205229	PXO_01689_leading	+	3204227	3205407
07101103-JYTSEQ_34_44.M13_PUC_R_D06.ab1	+	3222217	3222363	PXO_01667_leading	+	3222095	3222904
07101103-JYTSEQ_18_09.M13_PUC_R_A02.ab1	+	3223182	3223251	PXO_01666_leading	+	3223152	3226061
07101103-JYTSEQ_27_03.M13_PUC_R_C01.ab1	+	3227283	3227433	PXO_01664_leading	+	3226990	3227808
07101103-JYTSEQ_33_37.M13_PUC_R_E05.ab1	+	3229624	3229909	PXO_01663_leading	+	3227868	3230279
07101103-JYTSEQ_19_94.M13_PUC_R_F12.ab1	+	3243491	3243597	PXO_01647_leading	+	3243362	3244669
07101103-JYTSEQ_36_47.M13_PUC_R_G06.ab1	+	3243874	3244005	PXO_01647_leading	+	3243362	3244669
07101103-JYTSEQ_04_86.M13-PUC-R_F11.ab1	+	3323618	3323702	PXO_01591_leading	+	3323606	3326629
07101103-JYTSEQ_05_32.M13_PUC_R_H04.ab1	+	3323615	3323702	PXO_01591_leading	+	3323606	3326629
07101103-JYTSEQ_03_15.SP6_G02.ab1	+	3339811	3339887	PXO_01576_leading	+	3338789	3340585
07101103-JYTSEQ_22_28.M13_PUC_R_D04.ab1	+	3372279	3372357	PXO_01540_leading	+	3371629	3373023
07101103-JYTSEQ_21_84.M13_PUC_R_D11.ab1	+	3524308	3524427	PXO_01378_leading	+	3524066	3524574
07101103-JYTSEQ_21_32.M13_PUC_R_H04.ab1	+	3571115	3571166	PXO_01326_leading	+	3570700	3571728
07101103-JYTSEQ_06_32.M13_PUC_R_H04.ab1	+	3641719	3641965	PXO_01257_leading	+	3641383	3642204
07101103-JYTSEQ_18_35.M13_PUC_R_C05.ab1	+	3672030	3672130	PXO_01899_leading	+	3671453	3672757
07101103-JYTSEQ_08_49.M13_PUC_R_A07.ab1	+	3734399	3734622	PXO_01840_leading	+	3734174	3734932
07101103-JYTSEQ_11_19.M13_PUC_R_C03.ab1	+	3734234	3734370	PXO_01840_leading	+	3734174	3734932
07101103-JYTSEQ_12_58.M13_PUC_R_B08.ab1	+	3735739	3735826	PXO_01839_leading	+	3735008	3736870
07101103-JYTSEQ_05_30.M13_PUC_R_F04.ab1	+	3793173	3793241	PXO_02109_leading	+	3792076	3794181
07101103-JYTSEQ_05_17.M13_PUC_R_A03.ab1	+	3796081	3796171	PXO_02108_leading	+	3794998	3796245
07101103-JYTSEQ_13_88.M13_PUC_R_H11.ab1	+	3837705	3837786	PXO_02066_leading	+	3836647	3840120
07101103-JYTSEQ_24_81.M13_PUC_R_A11.ab1	+	3842102	3842269	PXO_02064_leading	+	3841305	3844332
07101103-JYTSEQ_03_92_D12.M13_PUC_R_F07.ab1	+	3868460	3868522	PXO_02043_leading	+	3868191	3868799
07101103-JYTSEQ_19_73.M13_PUC_R_A10.ab1	+	3870846	3870928	PXO_02042_leading	+	3868984	3871073
07101103-JYTSEQ_03_18.SP6_B03.ab1	+	3869647	3869702	PXO_02042_leading	+	3868984	3871073
07101103-JYTSEQ_35_45.M13_PUC_R_E06.ab1	+	3926989	3927164	PXO_01988_leading	+	3926906	3927331
07101103-JYTSEQ_12_10.M13_PUC_R_B02.ab1	+	3933932	3933998	PXO_01978_leading	+	3933485	3936752
07101103-JYTSEQ_12_90.M13_PUC_R_B12.ab1	+	3934781	3934879	PXO_01978_leading	+	3933485	3936752
07101103-JYTSEQ_36_26.M13_PUC_R_B04.ab1	+	3936389	3936554	PXO_01978_leading	+	3933485	3936752
07101103-JYTSEQ_27_14.M13_PUC_R_F02.ab1	+	3961339	3961487	PXO_01951_leading	+	3961285	3962076
07101103-JYTSEQ_11_34.M13_PUC_R_B05.ab1	+	4025171	4025372	PXO_02262_leading	+	4024969	4025760
07101103-JYTSEQ_18_70.M13_PUC_R_F09.ab1	+	4038179	4038239	PXO_02246_leading	+	4037655	4039381
07101103-JYTSEQ_30_93.M13_PUC_R_E12.ab1	+	4050974	4051138	PXO_02232_leading	+	4050231	4051232
07101103-JYTSEQ_31_91.M13_PUC_R_C12.ab1	+	4052370	4052567	PXO_02231_leading	+	4051281	4053646
07101103-JYTSEQ_27_38.M13_PUC_R_F05.ab1	+	4054604	4054787	PXO_02227_leading	+	4053729	4055126
07101103-JYTSEQ_08_42.M13_PUC_R_B06.ab1	+	4057320	4057512	PXO_02225_leading	+	4055553	4057827
07101103-JYTSEQ_24_45.M13_PUC_R_E06.ab1	+	4058500	4058635	PXO_02221_leading	+	4058354	4059008
07101103-JYTSEQ_22_03.M13_PUC_R_C01.ab1	+	4096361	4096416	PXO_02182_leading	+	4096332	4097983
07101103-JYTSEQ_03_43_C06.M13_PUC_R_C04.ab1	+	4099219	4099339	PXO_02179_leading	+	4098551	4099615
07101103-JYTSEQ_08_93.M13_PUC_R_E12.ab1	+	4116510	4116829	PXO_02269_leading	+	4116438	4118642
07101103-JYTSEQ_24_87.M13_PUC_R_G11.ab1	+	4147442	4147647	PXO_02300_leading	+	4146335	4148422
07101103-JYTSEQ_21_85.M13_PUC_R_E11.ab1	+	4146826	4146902	PXO_02300_leading	+	4146335	4148422
07101103-JYTSEQ_28_02.M13_PUC_R_B01.ab1	+	4204735	4205060	PXO_02356_leading	+	4203854	4206283
07101103-JYTSEQ_14_04.M13_PUC_R_D01.ab1	+	4220040	4220110	PXO_02369_leading	+	4218558	4220271
07101103-JYTSEQ_07_90.M13_PUC_R_B12.ab1	+	4219779	4219917	PXO_02369_leading	+	4218558	4220271
07101103-JYTSEQ_24_56.M13_PUC_R_H07.ab1	+	4229220	4229405	PXO_02380_leading	+	4228868	4229433
07101103-JYTSEQ_22_85.M13_PUC_R_E11.ab1	+	4231412	4231471	PXO_02384_leading	+	4231191	4231838
07101103-JYTSEQ_28_62.M13_PUC_R_F08.ab1	+	4274277	4274427	PXO_02424_leading	+	4274041	4274967
07101103-JYTSEQ_08_15.M13_PUC_R_G02.ab1	+	4300269	4300468	PXO_02452_leading	+	4299509	4300531
07101103-JYTSEQ_33_75.M13_PUC_R_C10.ab1	+	4336172	4336299	PXO_02484_leading	+	4336092	4336853
07101103-JYTSEQ_31_47.M13_PUC_R_G06.ab1	+	4341053	4341496	PXO_02491_leading	+	4341033	4342634
07101103-JYTSEQ_24_06.M13_PUC_R_F01.ab1	+	4341114	4341458	PXO_02491_leading	+	4341033	4342634
07101103-JYTSEQ_22_14.M13_PUC_R_F02.ab1	+	4346240	4346288	PXO_02495_leading	+	4345021	4347123
07101103-JYTSEQ_04_94.M13-PUC-R_F12.ab1	+	4351845	4351955	PXO_02499_leading	+	4351333	4352076
07101103-JYTSEQ_16_15.M13_PUC_R_G02.ab1	+	4351841	4351956	PXO_02499_leading	+	4351333	4352076
07101103-JYTSEQ_18_93.M13_PUC_R_E12.ab1	+	4351843	4351954	PXO_02499_leading	+	4351333	4352076
07101103-JYTSEQ_34_81.M13_PUC_R_A11.ab1	+	4379555	4379783	PXO_02525_leading	+	4379517	4380440
07101103-JYTSEQ_05_16.M13_PUC_R_H02.ab1	+	4465606	4465664	PXO_02614_leading	+	4465602	4466492
07101103-JYTSEQ_37_28.M13_PUC_R_D04.ab1	+	4465607	4465935	PXO_02614_leading	+	4465602	4466492
07101103-JYTSEQ_27_26.M13_PUC_R_B04.ab1	+	4471029	4471204	PXO_02621_leading	+	4470839	4472170
07101103-JYTSEQ_27_67.M13_PUC_R_C09.ab1	+	4471832	4472121	PXO_02621_leading	+	4470839	4472170
07101103-JYTSEQ_15_79.M13_PUC_R_G10.ab1	+	4474630	4474719	PXO_02623_leading	+	4473896	4474756
07101103-JYTSEQ_37_69.M13_PUC_R_E09.ab1	+	4517653	4517827	PXO_02717_leading	+	4516587	4518272
07101103-JYTSEQ_03_16.SP6_H02.ab1	+	4516700	4516761	PXO_02717_leading	+	4516587	4518272
07101103-JYTSEQ_03_37_E05.M13_PUC_R_A04.ab1	+	4534909	4535046	PXO_02701_leading	+	4533334	4535502
07101103-JYTSEQ_14_02.M13_PUC_R_B01.ab1	+	4535392	4535446	PXO_02701_leading	+	4533334	4535502
07101103-JYTSEQ_23_58.M13_PUC_R_B08.ab1	+	4537007	4537270	PXO_02700_leading	+	4535690	4539008
07101103-JYTSEQ_12_03.M13_PUC_R_C01.ab1	+	4539878	4539941	PXO_02696_leading	+	4539663	4540697
07101103-JYTSEQ_05_72.M13_PUC_R_H09.ab1	+	4539696	4539775	PXO_02696_leading	+	4539663	4540697
07101103-JYTSEQ_22_02.M13_PUC_R_B01.ab1	+	4588700	4588775	PXO_02657_leading	+	4586189	4589131
07101103-JYTSEQ_36_30.M13_PUC_R_F04.ab1	+	4608486	4608749	PXO_03186_leading	+	4607847	4609541
07101103-JYTSEQ_01_16.SP6_H02.ab1	+	4608486	4608561	PXO_03186_leading	+	4607847	4609541
07101103-JYTSEQ_12_95.M13_PUC_R_G12.ab1	+	4653035	4653151	PXO_03144_leading	+	4652901	4653356
07101103-JYTSEQ_07_49.M13_PUC_R_A07.ab1	+	4689799	4689977	PXO_03105_leading	+	4689446	4690258
07101103-JYTSEQ_18_26.M13_PUC_R_B04.ab1	+	4689568	4689614	PXO_03105_leading	+	4689446	4690258
07101103-JYTSEQ_23_17.M13_PUC_R_A03.ab1	+	4689479	4689887	PXO_03105_leading	+	4689446	4690258
07101103-JYTSEQ_20_41.M13_PUC_R_A06.ab1	+	4728573	4728707	PXO_03061_leading	+	4728277	4731246
07101103-JYTSEQ_31_39.M13_PUC_R_G05.ab1	+	4747253	4747476	PXO_03040_leading	+	4747142	4747837
07101103-JYTSEQ_04_39.M13-PUC-R_G05.ab1	+	4752381	4752458	PXO_03037_leading	+	4751606	4752469
07101103-JYTSEQ_31_64.M13_PUC_R_H08.ab1	+	4752257	4752462	PXO_03037_leading	+	4751606	4752469
07101103-JYTSEQ_15_32.M13_PUC_R_H04.ab1	+	4768333	4768434	PXO_03019_leading	+	4767584	4768939
07101103-JYTSEQ_06_45.M13_PUC_R_E06.ab1	+	4774320	4774499	PXO_03011_leading	+	4774316	4774648
07101103-JYTSEQ_08_27.M13_PUC_R_C04.ab1	+	4774818	4774943	PXO_03010_leading	+	4774705	4776978
07101103-JYTSEQ_29_12.M13_PUC_R_D02.ab1	+	4786925	4786997	PXO_02996_leading	+	4786844	4787116
07101103-JYTSEQ_13_25.M13_PUC_R_A04.ab1	+	4851558	4851622	PXO_02945_leading	+	4851097	4851723
07101103-JYTSEQ_06_41.M13_PUC_R_A06.ab1	+	4853046	4853107	PXO_02944_leading	+	4851762	4853732
07101103-JYTSEQ_07_59.M13_PUC_R_C08.ab1	+	4852982	4853440	PXO_02944_leading	+	4851762	4853732
07101103-JYTSEQ_17_30.M13_PUC_R_F04.ab1	+	4852409	4852489	PXO_02944_leading	+	4851762	4853732
07101103-JYTSEQ_30_13.M13_PUC_R_E02.ab1	+	4855361	4855579	PXO_02943_leading	+	4853859	4856042
07101103-JYTSEQ_28_07.M13_PUC_R_G01.ab1	+	4871223	4871415	PXO_02932_leading	+	4870799	4871500
07101103-JYTSEQ_23_03.M13_PUC_R_C01.ab1	+	4871627	4871793	PXO_02931_leading	+	4871592	4872203
07101103-JYTSEQ_09_47.M13_PUC_R_G06.ab1	+	4872514	4872710	PXO_02930_leading	+	4872317	4874043
07101103-JYTSEQ_16_87.M13_PUC_R_G11.ab1	+	4883358	4883420	PXO_02918_leading	+	4883012	4884700
07101103-JYTSEQ_14_34.M13_PUC_R_B05.ab1	+	4884599	4884689	PXO_02918_leading	+	4883012	4884700
07101103-JYTSEQ_26_76.M13_PUC_R_D10.ab1	+	4885852	4886042	PXO_02916_leading	+	4885789	4886232
07101103-JYTSEQ_27_06.M13_PUC_R_F01.ab1	+	4925876	4925996	PXO_02883_leading	+	4923812	4928221
07101103-JYTSEQ_05_65.M13_PUC_R_A09.ab1	+	4927027	4927112	PXO_02883_leading	+	4923812	4928221
07101103-JYTSEQ_31_46.M13_PUC_R_F06.ab1	+	4927387	4927530	PXO_02883_leading	+	4923812	4928221
07101103-JYTSEQ_26_02.M13_PUC_R_B01.ab1	+	4927171	4927439	PXO_02883_leading	+	4923812	4928221
07101103-JYTSEQ_23_57.M13_PUC_R_A08.ab1	+	4938720	4938845	PXO_02867_leading	+	4938575	4939945
07101103-JYTSEQ_13_96.M13_PUC_R_H12.ab1	+	4939543	4939608	PXO_02867_leading	+	4938575	4939945
07101103-JYTSEQ_09_09.M13_PUC_R_A02.ab1	+	4938745	4939232	PXO_02867_leading	+	4938575	4939945
07101103-JYTSEQ_31_41.M13_PUC_R_A06.ab1	+	4939045	4939228	PXO_02867_leading	+	4938575	4939945
07101103-JYTSEQ_25_70.M13_PUC_R_F09.ab1	+	4938719	4938867	PXO_02867_leading	+	4938575	4939945
07101103-JYTSEQ_01_18.SP6_B03.ab1	+	4943463	4943521	PXO_02862_leading	+	4943253	4943567
07101103-JYTSEQ_22_15.M13_PUC_R_G02.ab1	+	4997221	4997285	PXO_02805_leading	+	4994530	4997484
07101103-JYTSEQ_31_27.M13_PUC_R_C04.ab1	+	4998631	4998949	PXO_02804_leading	+	4997668	4999372
07101103-JYTSEQ_36_21.M13_PUC_R_E03.ab1	+	5000044	5000194	PXO_02802_leading	+	4999377	5000948
07101103-JYTSEQ_04_74.M13-PUC-R_B10.ab1	+	5001369	5001416	PXO_02801_leading	+	5001088	5002110
07101103-JYTSEQ_27_16.M13_PUC_R_H02.ab1	+	5028657	5028866	PXO_02770_leading	+	5026637	5028951
07101103-JYTSEQ_05_04.M13_PUC_R_D01.ab1	+	5052075	5052213	PXO_02750_leading	+	5050089	5052746
07101103-JYTSEQ_10_38.M13_PUC_R_F05.ab1	+	5071400	5071681	PXO_03211_leading	+	5071092	5072635
07101103-JYTSEQ_24_82.M13_PUC_R_B11.ab1	+	5071608	5071768	PXO_03211_leading	+	5071092	5072635
07101103-JYTSEQ_28_43.M13_PUC_R_C06.ab1	+	5073590	5073740	PXO_03209_leading	+	5072647	5073857
07101103-JYTSEQ_09_40.M13_PUC_R_H05.ab1	+	5073929	5074109	PXO_03207_leading	+	5073862	5074137
07101103-JYTSEQ_12_52.M13_PUC_R_D07.ab1	+	5107623	5107655	PXO_03292_leading	+	5107148	5107666
07101103-JYTSEQ_14_48.M13_PUC_R_H06.ab1	+	5112852	5112942	PXO_03284_leading	+	5112343	5112987
07101103-JYTSEQ_22_71.M13_PUC_R_G09.ab1	+	5156438	5156582	PXO_03234_leading	+	5155437	5156744
07101103-JYTSEQ_11_81.M13_PUC_R_A11.ab1	+	5156477	5156680	PXO_03234_leading	+	5155437	5156744
07101103-JYTSEQ_26_63.M13_PUC_R_G08.ab1	+	5157732	5157986	PXO_03233_leading	+	5156761	5158179
07101103-JYTSEQ_13_34.M13_PUC_R_B05.ab1	+	5160452	5160508	PXO_03230_leading	+	5160418	5162604
07101103-JYTSEQ_37_87.M13_PUC_R_G11.ab1	+	5160459	5160602	PXO_03230_leading	+	5160418	5162604
07101103-JYTSEQ_12_59.M13_PUC_R_C08.ab1	+	5178785	5178833	PXO_03549_leading	+	5178313	5179625
07101103-JYTSEQ_14_06.M13_PUC_R_F01.ab1	+	5178749	5178873	PXO_03549_leading	+	5178313	5179625
07101103-JYTSEQ_15_96.M13_PUC_R_H12.ab1	+	5178791	5178880	PXO_03549_leading	+	5178313	5179625
07101103-JYTSEQ_12_79.M13_PUC_R_G10.ab1	+	5178777	5178833	PXO_03549_leading	+	5178313	5179625
07101103-JYTSEQ_09_54.M13_PUC_R_F07.ab1	+	5183301	5183507	PXO_03545_leading	+	5183022	5183612
07101103-JYTSEQ_13_81.M13_PUC_R_A11.ab1	+	5215453	5215519	PXO_03510_leading	+	5215279	5216559
07101103-JYTSEQ_22_75.M13_PUC_R_C10.ab1	+	5226772	5226843	PXO_03496_leading	+	5226143	5227099
07101103-JYTSEQ_15_92.M13_PUC_R_D12.ab1	-	14754	14861	PXO_03471_leading	-	14668	14916
07101103-JYTSEQ_21_95.M13_PUC_R_G12.ab1	-	15814	15924	PXO_03470_leading	-	15012	16472
07101103-JYTSEQ_14_89.M13_PUC_R_A12.ab1	-	16302	16389	PXO_03470_leading	-	15012	16472
07101103-JYTSEQ_19_46.M13_PUC_R_F06.ab1	-	66933	67014	PXO_03410_leading	-	66834	67076
07101103-JYTSEQ_06_24.M13_PUC_R_H03.ab1	-	97838	98000	PXO_03378_leading	-	97149	98681
07101103-JYTSEQ_37_76.M13_PUC_R_D10.ab1	-	97842	98033	PXO_03378_leading	-	97149	98681
07101103-JYTSEQ_17_03.M13_PUC_R_C01.ab1	-	157885	157981	PXO_03328_leading	-	157274	158422
07101103-JYTSEQ_07_53.M13_PUC_R_E07.ab1	-	181765	181920	PXO_03674_leading	-	181278	182306
07101103-JYTSEQ_04_62.M13-PUC-R_F08.ab1	-	182172	182217	PXO_03674_leading	-	181278	182306
07101103-JYTSEQ_24_33.M13_PUC_R_A05.ab1	-	188177	188300	PXO_03668_leading	-	186096	189401
07101103-JYTSEQ_02_89_A12.M13_PUC_R_F12.ab1	-	188410	188472	PXO_03668_leading	-	186096	189401
07101103-JYTSEQ_19_16.M13_PUC_R_H02.ab1	-	229312	229388	PXO_03636_leading	-	229172	231076
07101103-JYTSEQ_05_93.M13_PUC_R_E12.ab1	-	257062	257154	PXO_03611_leading	-	255885	258923
07101103-JYTSEQ_22_17.M13_PUC_R_A03.ab1	-	281925	281970	PXO_03589_leading	-	281166	282347
07101103-JYTSEQ_17_28.M13_PUC_R_D04.ab1	-	287018	287118	PXO_03584_leading	-	286767	290474
07101103-JYTSEQ_32_39.M13_PUC_R_G05.ab1	-	289902	290099	PXO_03584_leading	-	286767	290474
07101103-JYTSEQ_08_21.M13_PUC_R_E03.ab1	-	288076	288219	PXO_03584_leading	-	286767	290474
07101103-JYTSEQ_12_26.M13_PUC_R_B04.ab1	-	304017	304124	PXO_03570_leading	-	303658	304455
07101103-JYTSEQ_10_63.M13_PUC_R_G08.ab1	-	347319	347492	PXO_03887_leading	-	347189	347647
07101103-JYTSEQ_36_54.M13_PUC_R_F07.ab1	-	352837	353109	PXO_03880_leading	-	352452	353132
07101103-JYTSEQ_37_82.M13_PUC_R_B11.ab1	-	356570	356766	PXO_03877_leading	-	355498	357379
07101103-JYTSEQ_02_48_H06.M13_PUC_R_B09.ab1	-	398566	398656	PXO_03837_leading	-	397782	398681
07101103-JYTSEQ_20_32.M13_PUC_R_H04.ab1	-	411330	411384	PXO_03832_leading	-	410145	411959
07101103-JYTSEQ_20_76.M13_PUC_R_D10.ab1	-	418344	418459	PXO_03827_leading	-	417338	420016
07101103-JYTSEQ_13_19.M13_PUC_R_C03.ab1	-	423239	423328	PXO_03823_leading	-	422771	423433
07101103-JYTSEQ_16_40.M13_PUC_R_H05.ab1	-	423239	423308	PXO_03823_leading	-	422771	423433
07101103-JYTSEQ_12_14.M13_PUC_R_F02.ab1	-	423275	423389	PXO_03823_leading	-	422771	423433
07101103-JYTSEQ_36_58.M13_PUC_R_B08.ab1	-	494530	495047	PXO_03739_leading	-	492681	495070
07101103-JYTSEQ_01_78.SP6_F10.ab1	-	505860	505894	PXO_03725_leading	-	503239	508847
07101103-JYTSEQ_07_23.M13_PUC_R_G03.ab1	-	511793	511968	PXO_03719_leading	-	510490	512379
07101103-JYTSEQ_35_48.M13_PUC_R_H06.ab1	-	553645	553786	PXO_03912_leading	-	552971	555746
07101103-JYTSEQ_01_79_G10.M13_PUC_R_F04.ab1	-	553473	553594	PXO_03912_leading	-	552971	555746
07101103-JYTSEQ_18_57.M13_PUC_R_A08.ab1	-	592590	592701	PXO_03949_leading	-	591738	592748
07101103-JYTSEQ_03_13.SP6_E02.ab1	-	597585	597630	PXO_03953_leading	-	595571	598971
07101103-JYTSEQ_26_39.M13_PUC_R_G05.ab1	-	609605	609747	PXO_03965_leading	-	607941	610714
07101103-JYTSEQ_37_90.M13_PUC_R_B12.ab1	-	624650	624911	PXO_03980_leading	-	622079	625219
07101103-JYTSEQ_28_32.M13_PUC_R_H04.ab1	-	639423	639574	PXO_03993_leading	-	638789	640420
07101103-JYTSEQ_11_50.M13_PUC_R_B07.ab1	-	639126	639314	PXO_03993_leading	-	638789	640420
07101103-JYTSEQ_13_49.M13_PUC_R_A07.ab1	-	661487	661620	PXO_04017_leading	-	659088	662237
07101103-JYTSEQ_36_13.M13_PUC_R_E02.ab1	-	660093	660320	PXO_04017_leading	-	659088	662237
07101103-JYTSEQ_03_81_A11.M13_PUC_R_G06.ab1	-	660029	660114	PXO_04017_leading	-	659088	662237
07101103-JYTSEQ_25_60.M13_PUC_R_D08.ab1	-	693317	693440	PXO_04048_leading	-	692894	693457
07101103-JYTSEQ_27_43.M13_PUC_R_C06.ab1	-	693874	694012	PXO_04049_leading	-	693468	695960
07101103-JYTSEQ_24_70.M13_PUC_R_F09.ab1	-	698274	698432	PXO_04052_leading	-	698222	698695
07101103-JYTSEQ_24_65.M13_PUC_R_A09.ab1	-	700535	700917	PXO_04054_leading	-	699952	701052
07101103-JYTSEQ_31_69.M13_PUC_R_E09.ab1	-	700463	700749	PXO_04054_leading	-	699952	701052
07101103-JYTSEQ_02_27.SP6_C04.ab1	-	700658	700706	PXO_04054_leading	-	699952	701052
07101103-JYTSEQ_16_35.M13_PUC_R_C05.ab1	-	700530	700630	PXO_04054_leading	-	699952	701052
07101103-JYTSEQ_18_68.M13_PUC_R_D09.ab1	-	700659	700741	PXO_04054_leading	-	699952	701052
07101103-JYTSEQ_35_75.M13_PUC_R_C10.ab1	-	700733	700915	PXO_04054_leading	-	699952	701052
07101103-JYTSEQ_14_13.M13_PUC_R_E02.ab1	-	712155	712281	PXO_04065_leading	-	711945	713078
07101103-JYTSEQ_18_23.M13_PUC_R_G03.ab1	-	719426	719512	PXO_04071_leading	-	718622	719896
07101103-JYTSEQ_22_21.M13_PUC_R_E03.ab1	-	743202	743285	PXO_04098_leading	-	742781	743743
07101103-JYTSEQ_26_83.M13_PUC_R_C11.ab1	-	760542	760741	PXO_04118_leading	-	759983	761263
07101103-JYTSEQ_02_24_H03.M13_PUC_R_E07.ab1	-	800931	801012	PXO_04214_leading	-	796132	802003
07101103-JYTSEQ_10_51.M13_PUC_R_C07.ab1	-	832006	832216	PXO_04177_leading	-	831541	833313
07101103-JYTSEQ_23_93.M13_PUC_R_E12.ab1	-	846273	846411	PXO_04165_leading	-	845048	846721
07101103-JYTSEQ_26_91.M13_PUC_R_C12.ab1	-	892530	892726	PXO_04277_leading	-	892179	892898
07101103-JYTSEQ_17_59.M13_PUC_R_C08.ab1	-	894476	894551	PXO_04276_leading	-	893070	895082
07101103-JYTSEQ_35_03.M13_PUC_R_C01.ab1	-	894476	894665	PXO_04276_leading	-	893070	895082
07101103-JYTSEQ_24_28.M13_PUC_R_D04.ab1	-	893824	893925	PXO_04276_leading	-	893070	895082
07101103-JYTSEQ_24_88.M13_PUC_R_H11.ab1	-	895535	895699	PXO_04275_leading	-	895204	896094
07101103-JYTSEQ_37_56.M13_PUC_R_H07.ab1	-	895590	895788	PXO_04275_leading	-	895204	896094
07101103-JYTSEQ_01_28.SP6_D04.ab1	-	968954	969074	PXO_04325_leading	-	967660	969515
07101103-JYTSEQ_25_66.M13_PUC_R_B09.ab1	-	969189	969349	PXO_04325_leading	-	967660	969515
07101103-JYTSEQ_23_65.M13_PUC_R_A09.ab1	-	1007049	1007249	PXO_04424_leading	-	1006964	1007449
07101103-JYTSEQ_30_50.M13_PUC_R_B07.ab1	-	1018890	1018983	PXO_04409_leading	-	1018296	1019957
07101103-JYTSEQ_19_61.M13_PUC_R_E08.ab1	-	1020786	1020884	PXO_04407_leading	-	1020749	1021144
07101103-JYTSEQ_28_12.M13_PUC_R_D02.ab1	-	1045323	1045782	PXO_04382_leading	-	1044399	1046718
07101103-JYTSEQ_14_94.M13_PUC_R_F12.ab1	-	1089596	1089675	PXO_04338_leading	-	1088968	1090410
07101103-JYTSEQ_35_91.M13_PUC_R_C12.ab1	-	1089598	1089766	PXO_04338_leading	-	1088968	1090410
07101103-JYTSEQ_32_45.M13_PUC_R_E06.ab1	-	1112944	1113197	PXO_04679_leading	-	1111928	1113226
07101103-JYTSEQ_02_15_G02.M13_PUC_R_G06.ab1	-	1142719	1142835	PXO_04643_leading	-	1142512	1146341
07101103-JYTSEQ_22_48.M13_PUC_R_H06.ab1	-	1143528	1143663	PXO_04643_leading	-	1142512	1146341
07101103-JYTSEQ_10_62.M13_PUC_R_F08.ab1	-	1144806	1145010	PXO_04643_leading	-	1142512	1146341
07101103-JYTSEQ_29_95.M13_PUC_R_G12.ab1	-	1143140	1143300	PXO_04643_leading	-	1142512	1146341
07101103-JYTSEQ_06_20.M13_PUC_R_D03.ab1	-	1143866	1144001	PXO_04643_leading	-	1142512	1146341
07101103-JYTSEQ_28_51.M13_PUC_R_C07.ab1	-	1143451	1143610	PXO_04643_leading	-	1142512	1146341
07101103-JYTSEQ_20_48.M13_PUC_R_H06.ab1	-	1143585	1143663	PXO_04643_leading	-	1142512	1146341
07101103-JYTSEQ_15_71.M13_PUC_R_G09.ab1	-	1163965	1164022	PXO_04622_leading	-	1163499	1164377
07101103-JYTSEQ_01_84.SP6_D11.ab1	-	1183503	1183580	PXO_04597_leading	-	1183187	1183765
07101103-JYTSEQ_25_03.M13_PUC_R_C01.ab1	-	1225509	1225629	PXO_04549_leading	-	1224864	1228928
07101103-JYTSEQ_31_93.M13_PUC_R_E12.ab1	-	1224945	1225100	PXO_04549_leading	-	1224864	1228928
07101103-JYTSEQ_31_48.M13_PUC_R_H06.ab1	-	1280911	1281043	PXO_04482_leading	-	1279322	1282285
07101103-JYTSEQ_25_78.M13_PUC_R_F10.ab1	-	1280343	1280573	PXO_04482_leading	-	1279322	1282285
07101103-JYTSEQ_21_01.M13_PUC_R_A01.ab1	-	1293023	1293056	PXO_04472_leading	-	1291574	1293172
07101103-JYTSEQ_27_77.M13_PUC_R_E10.ab1	-	1293744	1293874	PXO_04471_leading	-	1293241	1294026
07101103-JYTSEQ_19_01.M13_PUC_R_A01.ab1	-	1293892	1294009	PXO_04471_leading	-	1293241	1294026
07101103-JYTSEQ_10_91.M13_PUC_R_C12.ab1	-	1293743	1293928	PXO_04471_leading	-	1293241	1294026
07101103-JYTSEQ_31_34.M13_PUC_R_B05.ab1	-	1293692	1293831	PXO_04471_leading	-	1293241	1294026
07101103-JYTSEQ_24_13.M13_PUC_R_E02.ab1	-	1294368	1294528	PXO_04470_leading	-	1294105	1295832
07101103-JYTSEQ_05_62.M13_PUC_R_F08.ab1	-	1300336	1300455	PXO_04463_leading	-	1299875	1300606
07101103-JYTSEQ_31_85.M13_PUC_R_E11.ab1	-	1309586	1309794	PXO_04450_leading	-	1309446	1309982
07101103-JYTSEQ_21_61.M13_PUC_R_E08.ab1	-	1381974	1382049	PXO_04745_leading	-	1379055	1382519
07101103-JYTSEQ_21_82.M13_PUC_R_B11.ab1	-	1487122	1487191	PXO_04889_leading	-	1486808	1487416
07101103-JYTSEQ_23_73.M13_PUC_R_A10.ab1	-	1487933	1488123	PXO_04888_leading	-	1487430	1488293
07101103-JYTSEQ_25_23.M13_PUC_R_G03.ab1	-	1488035	1488210	PXO_04888_leading	-	1487430	1488293
07101103-JYTSEQ_07_62.M13_PUC_R_F08.ab1	-	1488793	1488993	PXO_04887_leading	-	1488300	1489559
07101103-JYTSEQ_21_79.M13_PUC_R_G10.ab1	-	1515586	1515670	PXO_04865_leading	-	1514232	1516667
07101103-JYTSEQ_30_62.M13_PUC_R_F08.ab1	-	1515994	1516258	PXO_04865_leading	-	1514232	1516667
07101103-JYTSEQ_07_75.M13_PUC_R_C10.ab1	-	1523989	1524104	PXO_04857_leading	-	1523875	1524330
07101103-JYTSEQ_18_66.M13_PUC_R_B09.ab1	-	1525528	1525653	PXO_04855_leading	-	1525440	1525943
07101103-JYTSEQ_34_14.M13_PUC_R_F02.ab1	-	1528754	1528928	PXO_04892_leading	-	1528519	1531889
07101103-JYTSEQ_14_45.M13_PUC_R_E06.ab1	-	1530809	1530921	PXO_04892_leading	-	1528519	1531889
07101103-JYTSEQ_20_36.M13_PUC_R_D05.ab1	-	1634299	1634363	PXO_00234_leading	-	1633529	1635616
07101103-JYTSEQ_15_04.M13_PUC_R_D01.ab1	-	1740463	1740524	PXO_00128_leading	-	1740229	1740579
07101103-JYTSEQ_07_47.M13_PUC_R_G06.ab1	-	1759690	1759902	PXO_00105_leading	-	1759664	1760355
07101103-JYTSEQ_22_38.M13_PUC_R_F05.ab1	-	1759767	1759803	PXO_00105_leading	-	1759664	1760355
07101103-JYTSEQ_15_43.M13_PUC_R_C06.ab1	-	1806836	1806919	PXO_00058_leading	-	1804944	1807187
07101103-JYTSEQ_24_05.M13_PUC_R_E01.ab1	-	1805112	1805325	PXO_00058_leading	-	1804944	1807187
07101103-JYTSEQ_31_33.M13_PUC_R_A05.ab1	-	1808622	1808761	PXO_00057_leading	-	1807296	1808953
07101103-JYTSEQ_16_55.M13_PUC_R_G07.ab1	-	1808638	1808753	PXO_00057_leading	-	1807296	1808953
07101103-JYTSEQ_25_31.M13_PUC_R_G04.ab1	-	1815977	1816129	PXO_00049_leading	-	1815391	1816188
07101103-JYTSEQ_20_37.M13_PUC_R_E05.ab1	-	1835546	1835640	PXO_00038_leading	-	1835429	1836178
07101103-JYTSEQ_27_46.M13_PUC_R_F06.ab1	-	1839825	1840065	PXO_00032_leading	-	1839296	1841305
07101103-JYTSEQ_28_73.M13_PUC_R_A10.ab1	-	1841191	1841287	PXO_00032_leading	-	1839296	1841305
07101103-JYTSEQ_04_36.M13-PUC-R_D05.ab1	-	1845472	1845601	PXO_00026_leading	-	1844894	1845607
07101103-JYTSEQ_04_79.M13-PUC-R_G10.ab1	-	1845468	1845600	PXO_00026_leading	-	1844894	1845607
07101103-JYTSEQ_32_79.M13_PUC_R_G10.ab1	-	1845039	1845171	PXO_00026_leading	-	1844894	1845607
07101103-JYTSEQ_03_12_D02_F11.ab1	-	1845528	1845584	PXO_00026_leading	-	1844894	1845607
07101103-JYTSEQ_36_57.M13_PUC_R_A08.ab1	-	1849719	1849927	PXO_00020_leading	-	1848287	1850092
07101103-JYTSEQ_12_40.M13_PUC_R_H05.ab1	-	1887154	1887245	PXO_00490_leading	-	1886669	1887946
07101103-JYTSEQ_12_32.M13_PUC_R_H04.ab1	-	1887154	1887245	PXO_00490_leading	-	1886669	1887946
07101103-JYTSEQ_21_29.M13_PUC_R_E04.ab1	-	1901765	1901870	PXO_00481_leading	-	1901297	1902601
07101103-JYTSEQ_31_08.M13_PUC_R_H01.ab1	-	1912829	1913119	PXO_00475_leading	-	1911154	1915248
07101103-JYTSEQ_16_57.M13_PUC_R_A08.ab1	-	1916261	1916324	PXO_00474_leading	-	1915390	1916619
07101103-JYTSEQ_22_11.M13_PUC_R_C02.ab1	-	1921207	1921294	PXO_00471_leading	-	1921084	1922436
07101103-JYTSEQ_06_80.M13_PUC_R_H10.ab1	-	1950694	1950838	PXO_00452_leading	-	1948692	1950847
07101103-JYTSEQ_15_94.M13_PUC_R_F12.ab1	-	1949043	1949130	PXO_00452_leading	-	1948692	1950847
07101103-JYTSEQ_10_58.M13_PUC_R_B08.ab1	-	1951485	1951864	PXO_00450_leading	-	1950942	1951873
07101103-JYTSEQ_06_83.M13_PUC_R_C11.ab1	-	1976131	1976179	PXO_rna12_leading	-	1976131	1976206
07101103-JYTSEQ_15_11.M13_PUC_R_C02.ab1	-	1976131	1976173	PXO_rna12_leading	-	1976131	1976206
07101103-JYTSEQ_17_17.M13_PUC_R_A03.ab1	-	1976131	1976171	PXO_rna12_leading	-	1976131	1976206
07101103-JYTSEQ_06_04.M13_PUC_R_D01.ab1	-	1976131	1976173	PXO_rna12_leading	-	1976131	1976206
07101103-JYTSEQ_09_25.M13_PUC_R_A04.ab1	-	1984713	1984850	PXO_00415_leading	-	1983830	1985167
07101103-JYTSEQ_36_79.M13_PUC_R_G10.ab1	-	2011429	2011711	PXO_00391_leading	-	2011270	2012132
07101103-JYTSEQ_06_64.M13_PUC_R_H08.ab1	-	2026354	2026505	PXO_00376_leading	-	2024792	2026600
07101103-JYTSEQ_23_84.M13_PUC_R_D11.ab1	-	2024967	2025158	PXO_00376_leading	-	2024792	2026600
07101103-JYTSEQ_02_86.SP6_F11.ab1	-	2037537	2037585	PXO_00362_leading	-	2036602	2038790
07101103-JYTSEQ_12_16.M13_PUC_R_H02.ab1	-	2037527	2037558	PXO_00362_leading	-	2036602	2038790
07101103-JYTSEQ_09_87.M13_PUC_R_G11.ab1	-	2042067	2042400	PXO_00357_leading	-	2041459	2042691
07101103-JYTSEQ_04_16.M13-PUC-R_H02.ab1	-	2111745	2111821	PXO_00528_leading	-	2111030	2112526
07101103-JYTSEQ_19_62.M13_PUC_R_F08.ab1	-	2133423	2133477	PXO_05583_leading	-	2132853	2133944
07101103-JYTSEQ_24_16.M13_PUC_R_H02.ab1	-	2156308	2156459	PXO_00764_leading	-	2155138	2158258
07101103-JYTSEQ_20_26.M13_PUC_R_B04.ab1	-	2185611	2185694	PXO_00731_leading	-	2184980	2185732
07101103-JYTSEQ_13_93.M13_PUC_R_E12.ab1	-	2185042	2185166	PXO_00731_leading	-	2184980	2185732
07101103-JYTSEQ_22_41.M13_PUC_R_A06.ab1	-	2186330	2186384	PXO_00730_leading	-	2185862	2186956
07101103-JYTSEQ_37_62.M13_PUC_R_F08.ab1	-	2186749	2186948	PXO_00730_leading	-	2185862	2186956
07101103-JYTSEQ_35_54.M13_PUC_R_F07.ab1	-	2187668	2187828	PXO_00729_leading	-	2187316	2188983
07101103-JYTSEQ_13_59.M13_PUC_R_C08.ab1	-	2191388	2191499	PXO_00727_leading	-	2190036	2191577
07101103-JYTSEQ_03_60_D08.M13_PUC_R_C05.ab1	-	2261226	2261501	PXO_00667_leading	-	2261200	2262422
07101103-JYTSEQ_03_91_C12.M13_PUC_R_E07.ab1	-	2270131	2270212	PXO_00656_leading	-	2269230	2271110
07101103-JYTSEQ_31_05.M13_PUC_R_E01.ab1	-	2320211	2320378	PXO_00608_leading	-	2319793	2321223
07101103-JYTSEQ_12_76.M13_PUC_R_D10.ab1	-	2320852	2320962	PXO_00608_leading	-	2319793	2321223
07101103-JYTSEQ_20_66.M13_PUC_R_B09.ab1	-	2394989	2395044	PXO_00837_leading	-	2394007	2397525
07101103-JYTSEQ_09_66.M13_PUC_R_B09.ab1	-	2414209	2414401	PXO_00814_leading	-	2413349	2415856
07101103-JYTSEQ_12_21.M13_PUC_R_E03.ab1	-	2428086	2428210	PXO_00801_leading	-	2426658	2428509
07101103-JYTSEQ_10_50.M13_PUC_R_B07.ab1	-	2427214	2427383	PXO_00801_leading	-	2426658	2428509
07101103-JYTSEQ_34_64.M13_PUC_R_H08.ab1	-	2427284	2427430	PXO_00801_leading	-	2426658	2428509
07101103-JYTSEQ_36_53.M13_PUC_R_E07.ab1	-	2428152	2428429	PXO_00801_leading	-	2426658	2428509
07101103-JYTSEQ_30_61.M13_PUC_R_E08.ab1	-	2426811	2426948	PXO_00801_leading	-	2426658	2428509
07101103-JYTSEQ_34_83.M13_PUC_R_C11.ab1	-	2433013	2433133	PXO_00795_leading	-	2431867	2434227
07101103-JYTSEQ_18_16.M13_PUC_R_H02.ab1	-	2432030	2432092	PXO_00795_leading	-	2431867	2434227
07101103-JYTSEQ_09_27.M13_PUC_R_C04.ab1	-	2438332	2438475	PXO_00928_leading	-	2437783	2439009
07101103-JYTSEQ_30_02.M13_PUC_R_B01.ab1	-	2441867	2442019	PXO_00924_leading	-	2441518	2442027
07101103-JYTSEQ_26_55.M13_PUC_R_G07.ab1	-	2473632	2473726	PXO_00895_leading	-	2472543	2474689
07101103-JYTSEQ_14_69.M13_PUC_R_E09.ab1	-	2474877	2474936	PXO_00893_leading	-	2474696	2475001
07101103-JYTSEQ_10_28.M13_PUC_R_D04.ab1	-	2474846	2474981	PXO_00893_leading	-	2474696	2475001
07101103-JYTSEQ_33_85.M13_PUC_R_E11.ab1	-	2476895	2477125	PXO_00891_leading	-	2475469	2477154
07101103-JYTSEQ_01_29_E04.M13_PUC_R_C02.ab1	-	2475926	2476046	PXO_00891_leading	-	2475469	2477154
07101103-JYTSEQ_24_52.M13_PUC_R_D07.ab1	-	2484474	2484632	PXO_00883_leading	-	2483573	2486707
07101103-JYTSEQ_27_24.M13_PUC_R_H03.ab1	-	2486785	2486926	PXO_00882_leading	-	2486734	2489770
07101103-JYTSEQ_23_86.M13_PUC_R_F11.ab1	-	2936446	2936601	PXO_01238_leading	-	2935229	2937757
07101103-JYTSEQ_21_44.M13_PUC_R_D06.ab1	-	2941086	2941208	PXO_01236_leading	-	2940141	2941429
07101103-JYTSEQ_31_62.M13_PUC_R_F08.ab1	-	2948342	2948541	PXO_01231_leading	-	2946965	2950433
07101103-JYTSEQ_12_34.M13_PUC_R_B05.ab1	-	2948359	2948454	PXO_01231_leading	-	2946965	2950433
07101103-JYTSEQ_20_81.M13_PUC_R_A11.ab1	-	2953814	2953854	PXO_01226_leading	-	2952969	2955174
07101103-JYTSEQ_36_65.M13_PUC_R_A09.ab1	-	2954461	2954724	PXO_01226_leading	-	2952969	2955174
07101103-JYTSEQ_09_05.M13_PUC_R_E01.ab1	-	2956031	2956238	PXO_01223_leading	-	2955326	2956300
07101103-JYTSEQ_06_14.M13_PUC_R_F02.ab1	-	2955482	2955698	PXO_01223_leading	-	2955326	2956300
07101103-JYTSEQ_06_31.M13_PUC_R_G04.ab1	-	2970757	2970870	PXO_01202_leading	-	2970597	2970974
07101103-JYTSEQ_09_20.M13_PUC_R_D03.ab1	-	3010728	3010862	PXO_01160_leading	-	3010682	3010930
07101103-JYTSEQ_04_71.M13-PUC-R_G09.ab1	-	3030852	3030940	PXO_01146_leading	-	3029255	3030949
07101103-JYTSEQ_15_31.M13_PUC_R_G04.ab1	-	3031680	3031729	PXO_01145_leading	-	3031244	3032374
07101103-JYTSEQ_32_91.M13_PUC_R_C12.ab1	-	3032037	3032177	PXO_01145_leading	-	3031244	3032374
07101103-JYTSEQ_31_54.M13_PUC_R_F07.ab1	-	3033801	3033924	PXO_01141_leading	-	3033695	3034891
07101103-JYTSEQ_24_25.M13_PUC_R_A04.ab1	-	3033859	3034044	PXO_01141_leading	-	3033695	3034891
07101103-JYTSEQ_31_30.M13_PUC_R_F04.ab1	-	3036048	3036138	PXO_01140_leading	-	3034908	3037424
07101103-JYTSEQ_03_76.SP6_D10.ab1	-	3119895	3119973	PXO_01767_leading	-	3119397	3119999
07101103-JYTSEQ_31_59.M13_PUC_R_C08.ab1	-	3120495	3120684	PXO_01766_leading	-	3120273	3120728
07101103-JYTSEQ_22_12.M13_PUC_R_D02.ab1	-	3120523	3120600	PXO_01766_leading	-	3120273	3120728
07101103-JYTSEQ_26_21.M13_PUC_R_E03.ab1	-	3120295	3120451	PXO_01766_leading	-	3120273	3120728
07101103-JYTSEQ_19_84.M13_PUC_R_D11.ab1	-	3120523	3120612	PXO_01766_leading	-	3120273	3120728
07101103-JYTSEQ_10_07.M13_PUC_R_G01.ab1	-	3120295	3120475	PXO_01766_leading	-	3120273	3120728
07101103-JYTSEQ_29_49.M13_PUC_R_A07.ab1	-	3141436	3141584	PXO_01745_leading	-	3139073	3141901
07101103-JYTSEQ_21_42.M13_PUC_R_B06.ab1	-	3155557	3155677	PXO_01730_leading	-	3155255	3155986
07101103-JYTSEQ_36_93.M13_PUC_R_E12.ab1	-	3167800	3168006	PXO_01717_leading	-	3167421	3168468
07101103-JYTSEQ_15_34.M13_PUC_R_B05.ab1	-	3169222	3169299	PXO_01715_leading	-	3168499	3169299
07101103-JYTSEQ_36_55.M13_PUC_R_G07.ab1	-	3169005	3169129	PXO_01715_leading	-	3168499	3169299
07101103-JYTSEQ_32_27.M13_PUC_R_C04.ab1	-	3170299	3170684	PXO_01714_leading	-	3169406	3171196
07101103-JYTSEQ_26_95.M13_PUC_R_G12.ab1	-	3171795	3171936	PXO_01713_leading	-	3171377	3172963
07101103-JYTSEQ_37_55.M13_PUC_R_G07.ab1	-	3191019	3191223	PXO_01697_leading	-	3189551	3191296
07101103-JYTSEQ_27_12.M13_PUC_R_D02.ab1	-	3193328	3193481	PXO_01692_leading	-	3193013	3195778
07101103-JYTSEQ_32_29.M13_PUC_R_E04.ab1	-	3240713	3240853	PXO_01651_leading	-	3240351	3241621
07101103-JYTSEQ_05_47.M13_PUC_R_G06.ab1	-	3305769	3305829	PXO_01605_leading	-	3303892	3305928
07101103-JYTSEQ_16_18.M13_PUC_R_B03.ab1	-	3305768	3305824	PXO_01605_leading	-	3303892	3305928
07101103-JYTSEQ_31_61.M13_PUC_R_E08.ab1	-	3306258	3306433	PXO_01604_leading	-	3305968	3306860
07101103-JYTSEQ_14_22.M13_PUC_R_F03.ab1	-	3307140	3307199	PXO_01602_leading	-	3306878	3307231
07101103-JYTSEQ_15_53.M13_PUC_R_E07.ab1	-	3314525	3314638	PXO_01595_leading	-	3314056	3316500
07101103-JYTSEQ_28_31.M13_PUC_R_G04.ab1	-	3333597	3333845	PXO_01578_leading	-	3333464	3337585
07101103-JYTSEQ_10_81.M13_PUC_R_A11.ab1	-	3353190	3353282	PXO_01560_leading	-	3353133	3353498
07101103-JYTSEQ_36_24.M13_PUC_R_H03.ab1	-	3355978	3356112	PXO_01558_leading	-	3354810	3356654
07101103-JYTSEQ_06_16.M13_PUC_R_H02.ab1	-	3358679	3358790	PXO_01555_leading	-	3358298	3359026
07101103-JYTSEQ_06_74.M13_PUC_R_B10.ab1	-	3362355	3362456	PXO_01552_leading	-	3360931	3362697
07101103-JYTSEQ_01_15_G02.M13_PUC_R_G01.ab1	-	3361821	3361884	PXO_01552_leading	-	3360931	3362697
07101103-JYTSEQ_20_59.M13_PUC_R_C08.ab1	-	3392416	3392434	PXO_01525_leading	-	3391807	3393642
07101103-JYTSEQ_25_87.M13_PUC_R_G11.ab1	-	3394021	3394237	PXO_01524_leading	-	3393656	3394255
07101103-JYTSEQ_02_11.SP6_C02.ab1	-	3398498	3398553	PXO_01518_leading	-	3397820	3398761
07101103-JYTSEQ_26_84.M13_PUC_R_D11.ab1	-	3416169	3416289	PXO_01502_leading	-	3416059	3416316
07101103-JYTSEQ_04_66.M13-PUC-R_B09.ab1	-	3430481	3430576	PXO_01477_leading	-	3430139	3431392
07101103-JYTSEQ_05_19.M13_PUC_R_C03.ab1	-	3500480	3500531	PXO_01404_leading	-	3500155	3500616
07101103-JYTSEQ_18_62.M13_PUC_R_F08.ab1	-	3501315	3501424	PXO_01403_leading	-	3500651	3501442
07101103-JYTSEQ_35_41.M13_PUC_R_A06.ab1	-	3504764	3504919	PXO_01400_leading	-	3503542	3505035
07101103-JYTSEQ_33_34.M13_PUC_R_B05.ab1	-	3512025	3512275	PXO_01394_leading	-	3510874	3512328
07101103-JYTSEQ_35_11.M13_PUC_R_C02.ab1	-	3514151	3514338	PXO_01391_leading	-	3513993	3514691
07101103-JYTSEQ_17_71.M13_PUC_R_G09.ab1	-	3521123	3521230	PXO_01383_leading	-	3521102	3523051
07101103-JYTSEQ_15_81.M13_PUC_R_A11.ab1	-	3521123	3521219	PXO_01383_leading	-	3521102	3523051
07101103-JYTSEQ_18_45.M13_PUC_R_E06.ab1	-	3576602	3576663	PXO_01324_leading	-	3572397	3576774
07101103-JYTSEQ_29_23.M13_PUC_R_G03.ab1	-	3572921	3573114	PXO_01324_leading	-	3572397	3576774
07101103-JYTSEQ_31_06.M13_PUC_R_F01.ab1	-	3575782	3575979	PXO_01324_leading	-	3572397	3576774
07101103-JYTSEQ_10_17.M13_PUC_R_A03.ab1	-	3574008	3574236	PXO_01324_leading	-	3572397	3576774
07101103-JYTSEQ_25_89.M13_PUC_R_A12.ab1	-	3574869	3575094	PXO_01324_leading	-	3572397	3576774
07101103-JYTSEQ_07_12.M13_PUC_R_D02.ab1	-	3578015	3578159	PXO_01322_leading	-	3576850	3578429
07101103-JYTSEQ_19_31.M13_PUC_R_G04.ab1	-	3577187	3577318	PXO_01322_leading	-	3576850	3578429
07101103-JYTSEQ_15_01.M13_PUC_R_A01.ab1	-	3577471	3577573	PXO_01322_leading	-	3576850	3578429
07101103-JYTSEQ_20_47.M13_PUC_R_G06.ab1	-	3578261	3578391	PXO_01322_leading	-	3576850	3578429
07101103-JYTSEQ_37_77.M13_PUC_R_E10.ab1	-	3587971	3588150	PXO_01313_leading	-	3587110	3588755
07101103-JYTSEQ_12_60.M13_PUC_R_D08.ab1	-	3591893	3591996	PXO_01307_leading	-	3591450	3593564
07101103-JYTSEQ_33_40.M13_PUC_R_H05.ab1	-	3596492	3596709	PXO_01303_leading	-	3595689	3598403
07101103-JYTSEQ_17_62.M13_PUC_R_F08.ab1	-	3595735	3595840	PXO_01303_leading	-	3595689	3598403
07101103-JYTSEQ_29_78.M13_PUC_R_F10.ab1	-	3599103	3599325	PXO_01302_leading	-	3598499	3599986
07101103-JYTSEQ_15_10.M13_PUC_R_B02.ab1	-	3600160	3600219	PXO_01301_leading	-	3600015	3600545
07101103-JYTSEQ_33_51.M13_PUC_R_C07.ab1	-	3601334	3601671	PXO_01300_leading	-	3601080	3602543
07101103-JYTSEQ_07_67.M13_PUC_R_C09.ab1	-	3601951	3602245	PXO_01300_leading	-	3601080	3602543
07101103-JYTSEQ_14_54.M13_PUC_R_F07.ab1	-	3602458	3602526	PXO_01300_leading	-	3601080	3602543
07101103-JYTSEQ_34_15.M13_PUC_R_G02.ab1	-	3601633	3601835	PXO_01300_leading	-	3601080	3602543
07101103-JYTSEQ_17_76.M13_PUC_R_D10.ab1	-	3603712	3603824	PXO_01299_leading	-	3602577	3604052
07101103-JYTSEQ_37_64.M13_PUC_R_H08.ab1	-	3603467	3603740	PXO_01299_leading	-	3602577	3604052
07101103-JYTSEQ_28_66.M13_PUC_R_B09.ab1	-	3607532	3607694	PXO_01295_leading	-	3607236	3607724
07101103-JYTSEQ_32_26.M13_PUC_R_B04.ab1	-	3609705	3609895	PXO_01294_leading	-	3607728	3611035
07101103-JYTSEQ_33_11.M13_PUC_R_C02.ab1	-	3608433	3608547	PXO_01294_leading	-	3607728	3611035
07101103-JYTSEQ_34_20.M13_PUC_R_D03.ab1	-	3608478	3608616	PXO_01294_leading	-	3607728	3611035
07101103-JYTSEQ_09_11.M13_PUC_R_C02.ab1	-	3608343	3608536	PXO_01294_leading	-	3607728	3611035
07101103-JYTSEQ_34_51.M13_PUC_R_C07.ab1	-	3607758	3608067	PXO_01294_leading	-	3607728	3611035
07101103-JYTSEQ_07_76.M13_PUC_R_D10.ab1	-	3609131	3609453	PXO_01294_leading	-	3607728	3611035
07101103-JYTSEQ_26_78.M13_PUC_R_F10.ab1	-	3610793	3610940	PXO_01294_leading	-	3607728	3611035
07101103-JYTSEQ_26_80.M13_PUC_R_H10.ab1	-	3611190	3611491	PXO_01292_leading	-	3611047	3612381
07101103-JYTSEQ_23_45.M13_PUC_R_E06.ab1	-	3612209	3612347	PXO_01292_leading	-	3611047	3612381
07101103-JYTSEQ_25_86.M13_PUC_R_F11.ab1	-	3611762	3611869	PXO_01292_leading	-	3611047	3612381
07101103-JYTSEQ_18_69.M13_PUC_R_E09.ab1	-	3611440	3611524	PXO_01292_leading	-	3611047	3612381
07101103-JYTSEQ_32_37.M13_PUC_R_E05.ab1	-	3614019	3614199	PXO_01291_leading	-	3612385	3614965
07101103-JYTSEQ_16_59.M13_PUC_R_C08.ab1	-	3613222	3613305	PXO_01291_leading	-	3612385	3614965
07101103-JYTSEQ_04_17.M13-PUC-R_A03.ab1	-	3612833	3612882	PXO_01291_leading	-	3612385	3614965
07101103-JYTSEQ_26_93.M13_PUC_R_E12.ab1	-	3614701	3614924	PXO_01291_leading	-	3612385	3614965
07101103-JYTSEQ_20_13.M13_PUC_R_E02.ab1	-	3614559	3614672	PXO_01291_leading	-	3612385	3614965
07101103-JYTSEQ_16_91.M13_PUC_R_C12.ab1	-	3612856	3612921	PXO_01291_leading	-	3612385	3614965
07101103-JYTSEQ_26_62.M13_PUC_R_F08.ab1	-	3615244	3615441	PXO_01288_leading	-	3615002	3615903
07101103-JYTSEQ_20_27.M13_PUC_R_C04.ab1	-	3615584	3615652	PXO_01288_leading	-	3615002	3615903
07101103-JYTSEQ_33_13.M13_PUC_R_E02.ab1	-	3615002	3615126	PXO_01288_leading	-	3615002	3615903
07101103-JYTSEQ_06_37.M13_PUC_R_E05.ab1	-	3615585	3615649	PXO_01288_leading	-	3615002	3615903
07101103-JYTSEQ_25_52.M13_PUC_R_D07.ab1	-	3615304	3615440	PXO_01288_leading	-	3615002	3615903
07101103-JYTSEQ_21_04.M13_PUC_R_D01.ab1	-	3616471	3616572	PXO_01286_leading	-	3616140	3616601
07101103-JYTSEQ_28_74.M13_PUC_R_B10.ab1	-	3616833	3616988	PXO_01285_leading	-	3616635	3617390
07101103-JYTSEQ_27_34.M13_PUC_R_B05.ab1	-	3623466	3623676	PXO_01277_leading	-	3623397	3624047
07101103-JYTSEQ_31_07.M13_PUC_R_G01.ab1	-	3623466	3623691	PXO_01277_leading	-	3623397	3624047
07101103-JYTSEQ_03_69_E09.M13_PUC_R_A06.ab1	-	3626152	3626242	PXO_01274_leading	-	3625342	3627575
07101103-JYTSEQ_13_79.M13_PUC_R_G10.ab1	-	3633801	3633934	PXO_01265_leading	-	3633627	3635755
07101103-JYTSEQ_30_64.M13_PUC_R_H08.ab1	-	3634071	3634250	PXO_01265_leading	-	3633627	3635755
07101103-JYTSEQ_18_92.M13_PUC_R_D12.ab1	-	3669437	3669488	PXO_01901_leading	-	3668250	3669569
07101103-JYTSEQ_22_04.M13_PUC_R_D01.ab1	-	3682513	3682596	PXO_01889_leading	-	3681408	3685328
07101103-JYTSEQ_31_09.M13_PUC_R_A02.ab1	-	3682094	3682413	PXO_01889_leading	-	3681408	3685328
07101103-JYTSEQ_28_49.M13_PUC_R_A07.ab1	-	3695947	3696093	PXO_01879_leading	-	3695833	3696948
07101103-JYTSEQ_33_48.M13_PUC_R_H06.ab1	-	3697017	3697193	PXO_01878_leading	-	3696960	3697310
07101103-JYTSEQ_18_40.M13_PUC_R_H05.ab1	-	3702277	3702360	PXO_01874_leading	-	3700529	3703171
07101103-JYTSEQ_28_37.M13_PUC_R_E05.ab1	-	3731985	3732148	PXO_01843_leading	-	3730367	3732151
07101103-JYTSEQ_06_42.M13_PUC_R_B06.ab1	-	3730853	3730949	PXO_01843_leading	-	3730367	3732151
07101103-JYTSEQ_01_31.SP6_G04.ab1	-	3730852	3730959	PXO_01843_leading	-	3730367	3732151
07101103-JYTSEQ_01_87.SP6_G11.ab1	-	3732009	3732070	PXO_01843_leading	-	3730367	3732151
07101103-JYTSEQ_13_20.M13_PUC_R_D03.ab1	-	3731673	3731752	PXO_01843_leading	-	3730367	3732151
07101103-JYTSEQ_19_32.M13_PUC_R_H04.ab1	-	3768384	3768506	PXO_02130_leading	-	3768006	3771601
07101103-JYTSEQ_24_90.M13_PUC_R_B12.ab1	-	3768915	3769099	PXO_02130_leading	-	3768006	3771601
07101103-JYTSEQ_24_15.M13_PUC_R_G02.ab1	-	3771911	3772162	PXO_02128_leading	-	3771796	3772233
07101103-JYTSEQ_16_95.M13_PUC_R_G12.ab1	-	3772073	3772135	PXO_02128_leading	-	3771796	3772233
07101103-JYTSEQ_28_10.M13_PUC_R_B02.ab1	-	3772000	3772177	PXO_02128_leading	-	3771796	3772233
07101103-JYTSEQ_22_08.M13_PUC_R_H01.ab1	-	3784426	3784686	PXO_02117_leading	-	3783565	3785381
07101103-JYTSEQ_34_22.M13_PUC_R_F03.ab1	-	3783797	3783939	PXO_02117_leading	-	3783565	3785381
07101103-JYTSEQ_16_29.M13_PUC_R_E04.ab1	-	3804704	3804782	PXO_02099_leading	-	3802880	3805021
07101103-JYTSEQ_21_11.M13_PUC_R_C02.ab1	-	3805654	3805711	PXO_02098_leading	-	3805267	3806370
07101103-JYTSEQ_03_17.SP6_A03.ab1	-	3808086	3808146	PXO_02096_leading	-	3807237	3809207
07101103-JYTSEQ_13_67.M13_PUC_R_C09.ab1	-	3861705	3861781	PXO_02050_leading	-	3861101	3863991
07101103-JYTSEQ_11_91.M13_PUC_R_C12.ab1	-	3861197	3861357	PXO_02050_leading	-	3861101	3863991
07101103-JYTSEQ_01_85_E11.M13_PUC_R_H04.ab1	-	3864589	3864613	PXO_05695_leading	-	3864492	3864626
07101103-JYTSEQ_12_38.M13_PUC_R_F05.ab1	-	3864781	3864879	PXO_02047_leading	-	3864630	3865127
07101103-JYTSEQ_25_30.M13_PUC_R_F04.ab1	-	3864680	3864816	PXO_02047_leading	-	3864630	3865127
07101103-JYTSEQ_29_07.M13_PUC_R_G01.ab1	-	3865480	3865670	PXO_02046_leading	-	3865269	3866765
07101103-JYTSEQ_35_15.M13_PUC_R_G02.ab1	-	3866245	3866370	PXO_02046_leading	-	3865269	3866765
07101103-JYTSEQ_23_27.M13_PUC_R_C04.ab1	-	3865439	3865699	PXO_02046_leading	-	3865269	3866765
07101103-JYTSEQ_19_14.M13_PUC_R_F02.ab1	-	3884227	3884319	PXO_02035_leading	-	3883433	3885965
07101103-JYTSEQ_03_82.SP6_B11.ab1	-	3888454	3888517	PXO_02030_leading	-	3888181	3891788
07101103-JYTSEQ_33_57.M13_PUC_R_A08.ab1	-	3892930	3893082	PXO_02027_leading	-	3892440	3893297
07101103-JYTSEQ_22_91.M13_PUC_R_C12.ab1	-	3902637	3902699	PXO_02018_leading	-	3902439	3902882
07101103-JYTSEQ_30_71.M13_PUC_R_G09.ab1	-	3906223	3906345	PXO_02013_leading	-	3905545	3908694
07101103-JYTSEQ_08_68.M13_PUC_R_D09.ab1	-	3908810	3909007	PXO_02010_leading	-	3908726	3911278
07101103-JYTSEQ_05_15.M13_PUC_R_G02.ab1	-	3913604	3913740	PXO_02005_leading	-	3913603	3914172
07101103-JYTSEQ_06_01.M13_PUC_R_A01.ab1	-	3915846	3915909	PXO_02002_leading	-	3915236	3916174
07101103-JYTSEQ_23_38.M13_PUC_R_F05.ab1	-	3916876	3917158	PXO_02001_leading	-	3916197	3917223
07101103-JYTSEQ_14_58.M13_PUC_R_B08.ab1	-	3916596	3916648	PXO_02001_leading	-	3916197	3917223
07101103-JYTSEQ_37_40.M13_PUC_R_H05.ab1	-	3917064	3917200	PXO_02001_leading	-	3916197	3917223
07101103-JYTSEQ_28_63.M13_PUC_R_G08.ab1	-	3916945	3917206	PXO_02001_leading	-	3916197	3917223
07101103-JYTSEQ_16_76.M13_PUC_R_D10.ab1	-	3916807	3916874	PXO_02001_leading	-	3916197	3917223
07101103-JYTSEQ_22_27.M13_PUC_R_C04.ab1	-	3920940	3921005	PXO_01994_leading	-	3920630	3921760
07101103-JYTSEQ_36_59.M13_PUC_R_C08.ab1	-	3968503	3968853	PXO_01943_leading	-	3968211	3970103
07101103-JYTSEQ_03_38.SP6_F05.ab1	-	4008770	4008824	PXO_02158_leading	-	4006831	4009527
07101103-JYTSEQ_28_16.M13_PUC_R_H02.ab1	-	4016480	4016604	PXO_02150_leading	-	4016296	4016712
07101103-JYTSEQ_20_83.M13_PUC_R_C11.ab1	-	4016480	4016568	PXO_02150_leading	-	4016296	4016712
07101103-JYTSEQ_17_75.M13_PUC_R_C10.ab1	-	4016998	4017064	PXO_02149_leading	-	4016827	4017606
07101103-JYTSEQ_35_32.M13_PUC_R_H04.ab1	-	4022535	4022742	PXO_02143_leading	-	4022033	4023415
07101103-JYTSEQ_13_80.M13_PUC_R_H10.ab1	-	4040376	4040475	PXO_02244_leading	-	4039548	4042467
07101103-JYTSEQ_26_08.M13_PUC_R_H01.ab1	-	4042042	4042212	PXO_02244_leading	-	4039548	4042467
07101103-JYTSEQ_36_12.M13_PUC_R_D02.ab1	-	4048332	4048476	PXO_02235_leading	-	4048116	4049710
07101103-JYTSEQ_01_59.SP6_C08.ab1	-	4064364	4064425	PXO_02215_leading	-	4063455	4065871
07101103-JYTSEQ_18_65.M13_PUC_R_A09.ab1	-	4065225	4065309	PXO_02215_leading	-	4063455	4065871
07101103-JYTSEQ_15_39.M13_PUC_R_G05.ab1	-	4078827	4078862	PXO_02202_leading	-	4077638	4079131
07101103-JYTSEQ_12_77.M13_PUC_R_E10.ab1	-	4078200	4078260	PXO_02202_leading	-	4077638	4079131
07101103-JYTSEQ_18_64.M13_PUC_R_H08.ab1	-	4088095	4088206	PXO_02196_leading	-	4087768	4088214
07101103-JYTSEQ_12_25.M13_PUC_R_A04.ab1	-	4136939	4136985	PXO_02287_leading	-	4136775	4137200
07101103-JYTSEQ_31_01.M13_PUC_R_A01.ab1	-	4141580	4141741	PXO_02293_leading	-	4141213	4142439
07101103-JYTSEQ_05_61.M13_PUC_R_E08.ab1	-	4141671	4141732	PXO_02293_leading	-	4141213	4142439
07101103-JYTSEQ_30_22.M13_PUC_R_F03.ab1	-	4158256	4158498	PXO_02308_leading	-	4157515	4158516
07101103-JYTSEQ_31_57.M13_PUC_R_A08.ab1	-	4186271	4186788	PXO_02341_leading	-	4185514	4187514
07101103-JYTSEQ_33_47.M13_PUC_R_G06.ab1	-	4185641	4185943	PXO_02341_leading	-	4185514	4187514
07101103-JYTSEQ_32_07.M13_PUC_R_G01.ab1	-	4185986	4186125	PXO_02341_leading	-	4185514	4187514
07101103-JYTSEQ_34_94.M13_PUC_R_F12.ab1	-	4199424	4199555	PXO_02351_leading	-	4198661	4200628
07101103-JYTSEQ_35_13.M13_PUC_R_E02.ab1	-	4200174	4200416	PXO_02351_leading	-	4198661	4200628
07101103-JYTSEQ_27_80.M13_PUC_R_H10.ab1	-	4201617	4201700	PXO_02353_leading	-	4201160	4203536
07101103-JYTSEQ_25_62.M13_PUC_R_F08.ab1	-	4202111	4202234	PXO_02353_leading	-	4201160	4203536
07101103-JYTSEQ_13_69.M13_PUC_R_E09.ab1	-	4210818	4210861	PXO_02362_leading	-	4210500	4212653
07101103-JYTSEQ_31_77.M13_PUC_R_E10.ab1	-	4213575	4213698	PXO_02364_leading	-	4213134	4215272
07101103-JYTSEQ_15_69.M13_PUC_R_E09.ab1	-	4214200	4214295	PXO_02364_leading	-	4213134	4215272
07101103-JYTSEQ_20_22.M13_PUC_R_F03.ab1	-	4214200	4214298	PXO_02364_leading	-	4213134	4215272
07101103-JYTSEQ_26_31.M13_PUC_R_G04.ab1	-	4239389	4239696	PXO_02395_leading	-	4237666	4239975
07101103-JYTSEQ_13_15.M13_PUC_R_G02.ab1	-	4240442	4240538	PXO_02396_leading	-	4240173	4241477
07101103-JYTSEQ_04_49.M13-PUC-R_A07.ab1	-	4280827	4280913	PXO_02431_leading	-	4280278	4281186
07101103-JYTSEQ_29_15.M13_PUC_R_G02.ab1	-	4294127	4294295	PXO_02443_leading	-	4292690	4294786
07101103-JYTSEQ_09_12.M13_PUC_R_D02.ab1	-	4294076	4294229	PXO_02443_leading	-	4292690	4294786
07101103-JYTSEQ_18_25.M13_PUC_R_A04.ab1	-	4292908	4292929	PXO_02443_leading	-	4292690	4294786
07101103-JYTSEQ_17_65.M13_PUC_R_A09.ab1	-	4309783	4309872	PXO_02461_leading	-	4308187	4312013
07101103-JYTSEQ_16_75.M13_PUC_R_C10.ab1	-	4326397	4326496	PXO_02474_leading	-	4326251	4326523
07101103-JYTSEQ_31_86.M13_PUC_R_F11.ab1	-	4326304	4326512	PXO_02474_leading	-	4326251	4326523
07101103-JYTSEQ_03_41.SP6_A06.ab1	-	4330561	4330629	PXO_02476_leading	-	4329352	4330638
07101103-JYTSEQ_09_60.M13_PUC_R_D08.ab1	-	4330410	4330630	PXO_02476_leading	-	4329352	4330638
07101103-JYTSEQ_17_10.M13_PUC_R_B02.ab1	-	4330561	4330629	PXO_02476_leading	-	4329352	4330638
07101103-JYTSEQ_25_12.M13_PUC_R_D02.ab1	-	4329883	4330066	PXO_02476_leading	-	4329352	4330638
07101103-JYTSEQ_02_20.SP6_D03.ab1	-	4335474	4335506	PXO_rna43_leading	-	4335467	4335542
07101103-JYTSEQ_29_36.M13_PUC_R_D05.ab1	-	4357746	4357966	PXO_02506_leading	-	4357200	4358237
07101103-JYTSEQ_11_74.M13_PUC_R_B10.ab1	-	4372405	4372543	PXO_02516_leading	-	4371767	4372690
07101103-JYTSEQ_24_86.M13_PUC_R_F11.ab1	-	4372584	4372685	PXO_02516_leading	-	4371767	4372690
07101103-JYTSEQ_22_06.M13_PUC_R_F01.ab1	-	4378447	4378489	PXO_02523_leading	-	4377905	4379002
07101103-JYTSEQ_29_61.M13_PUC_R_E08.ab1	-	4378815	4378963	PXO_02523_leading	-	4377905	4379002
07101103-JYTSEQ_13_33.M13_PUC_R_A05.ab1	-	4378450	4378537	PXO_02523_leading	-	4377905	4379002
07101103-JYTSEQ_29_68.M13_PUC_R_D09.ab1	-	4378167	4378352	PXO_02523_leading	-	4377905	4379002
07101103-JYTSEQ_03_33.SP6_A05.ab1	-	4378811	4378877	PXO_02523_leading	-	4377905	4379002
07101103-JYTSEQ_27_02.M13_PUC_R_B01.ab1	-	4378385	4378520	PXO_02523_leading	-	4377905	4379002
07101103-JYTSEQ_22_13.M13_PUC_R_E02.ab1	-	4397862	4397954	PXO_02546_leading	-	4397498	4397992
07101103-JYTSEQ_22_25.M13_PUC_R_A04.ab1	-	4402433	4402516	PXO_02550_leading	-	4401478	4402605
07101103-JYTSEQ_20_88.M13_PUC_R_H11.ab1	-	4403223	4403310	PXO_02551_leading	-	4402706	4404088
07101103-JYTSEQ_33_31.M13_PUC_R_G04.ab1	-	4402725	4402862	PXO_02551_leading	-	4402706	4404088
07101103-JYTSEQ_20_28.M13_PUC_R_D04.ab1	-	4412059	4412116	PXO_02562_leading	-	4411703	4412823
07101103-JYTSEQ_03_22.SP6_F03.ab1	-	4412110	4412140	PXO_02562_leading	-	4411703	4412823
07101103-JYTSEQ_23_94.M13_PUC_R_F12.ab1	-	4416432	4416787	PXO_02569_leading	-	4416005	4417171
07101103-JYTSEQ_04_84.M13-PUC-R_D11.ab1	-	4446704	4446749	PXO_02600_leading	-	4445385	4448330
07101103-JYTSEQ_08_89.M13_PUC_R_A12.ab1	-	4462976	4463133	PXO_02611_leading	-	4462542	4463971
07101103-JYTSEQ_09_77.M13_PUC_R_E10.ab1	-	4467165	4467293	PXO_02615_leading	-	4466777	4467403
07101103-JYTSEQ_09_85.M13_PUC_R_E11.ab1	-	4475480	4475627	PXO_02624_leading	-	4474990	4476285
07101103-JYTSEQ_25_21.M13_PUC_R_E03.ab1	-	4491310	4491454	PXO_02638_leading	-	4490606	4491505
07101103-JYTSEQ_31_94.M13_PUC_R_F12.ab1	-	4492001	4492136	PXO_02640_leading	-	4491916	4492392
07101103-JYTSEQ_09_91.M13_PUC_R_C12.ab1	-	4501537	4501680	PXO_02733_leading	-	4500801	4503494
07101103-JYTSEQ_03_59_C08.M13_PUC_R_B05.ab1	-	4514080	4514170	PXO_02721_leading	-	4511637	4514334
07101103-JYTSEQ_22_63.M13_PUC_R_G08.ab1	-	4514803	4514969	PXO_02719_leading	-	4514402	4515556
07101103-JYTSEQ_31_22.M13_PUC_R_F03.ab1	-	4520713	4520872	PXO_02715_leading	-	4520681	4521025
07101103-JYTSEQ_36_38.M13_PUC_R_F05.ab1	-	4524871	4525343	PXO_02711_leading	-	4524647	4525846
07101103-JYTSEQ_10_40.M13_PUC_R_H05.ab1	-	4524840	4524968	PXO_02711_leading	-	4524647	4525846
07101103-JYTSEQ_30_01.M13_PUC_R_A01.ab1	-	4526499	4526705	PXO_02709_leading	-	4526468	4527211
07101103-JYTSEQ_36_87.M13_PUC_R_G11.ab1	-	4527446	4527762	PXO_02708_leading	-	4527294	4528238
07101103-JYTSEQ_05_69.M13_PUC_R_E09.ab1	-	4529944	4530023	PXO_02706_leading	-	4529186	4530163
07101103-JYTSEQ_06_06.M13_PUC_R_F01.ab1	-	4529379	4529554	PXO_02706_leading	-	4529186	4530163
07101103-JYTSEQ_12_44.M13_PUC_R_D06.ab1	-	4529757	4529830	PXO_02706_leading	-	4529186	4530163
07101103-JYTSEQ_04_45.M13-PUC-R_E06.ab1	-	4530881	4530947	PXO_02704_leading	-	4530546	4531016
07101103-JYTSEQ_08_70.M13_PUC_R_F09.ab1	-	4530747	4530947	PXO_02704_leading	-	4530546	4531016
07101103-JYTSEQ_04_83.M13-PUC-R_C11.ab1	-	4555733	4555788	PXO_02687_leading	-	4554527	4557663
07101103-JYTSEQ_12_30.M13_PUC_R_F04.ab1	-	4572388	4572443	PXO_02671_leading	-	4568690	4572487
07101103-JYTSEQ_21_41.M13_PUC_R_A06.ab1	-	4568857	4568961	PXO_02671_leading	-	4568690	4572487
07101103-JYTSEQ_10_64.M13_PUC_R_H08.ab1	-	4569928	4570343	PXO_02671_leading	-	4568690	4572487
07101103-JYTSEQ_10_80.M13_PUC_R_H10.ab1	-	4575065	4575306	PXO_02669_leading	-	4573465	4577409
07101103-JYTSEQ_04_29.M13-PUC-R_E04.ab1	-	4576098	4576203	PXO_02669_leading	-	4573465	4577409
07101103-JYTSEQ_04_50.M13-PUC-R_B07.ab1	-	4610658	4610770	PXO_03184_leading	-	4610207	4611466
07101103-JYTSEQ_20_78.M13_PUC_R_F10.ab1	-	4620381	4620440	PXO_03176_leading	-	4620312	4621675
07101103-JYTSEQ_06_58.M13_PUC_R_B08.ab1	-	4636832	4636885	PXO_05412_leading	-	4635869	4636921
07101103-JYTSEQ_07_35.M13_PUC_R_C05.ab1	-	4636978	4637157	PXO_05411_leading	-	4636927	4638269
07101103-JYTSEQ_19_87.M13_PUC_R_G11.ab1	-	4644227	4644348	PXO_03157_leading	-	4642308	4644986
07101103-JYTSEQ_27_89.M13_PUC_R_A12.ab1	-	4645211	4645333	PXO_03153_leading	-	4645204	4645422
07101103-JYTSEQ_13_64.M13_PUC_R_H08.ab1	-	4656881	4656966	PXO_03139_leading	-	4656451	4657560
07101103-JYTSEQ_09_01.M13_PUC_R_A01.ab1	-	4659905	4660139	PXO_03136_leading	-	4659713	4660519
07101103-JYTSEQ_31_28.M13_PUC_R_D04.ab1	-	4662938	4663224	PXO_03134_leading	-	4662776	4663879
07101103-JYTSEQ_24_95.M13_PUC_R_G12.ab1	-	4678370	4678529	PXO_03117_leading	-	4678246	4679589
07101103-JYTSEQ_34_34.M13_PUC_R_B05.ab1	-	4685056	4685335	PXO_03111_leading	-	4684636	4686183
07101103-JYTSEQ_12_68.M13_PUC_R_D09.ab1	-	4688174	4688295	PXO_03107_leading	-	4687722	4688477
07101103-JYTSEQ_09_07.M13_PUC_R_G01.ab1	-	4691503	4691643	PXO_03103_leading	-	4690749	4692572
07101103-JYTSEQ_14_36.M13_PUC_R_D05.ab1	-	4698222	4698303	PXO_03096_leading	-	4697772	4698329
07101103-JYTSEQ_27_72.M13_PUC_R_H09.ab1	-	4714987	4715118	PXO_03078_leading	-	4713347	4715383
07101103-JYTSEQ_28_46.M13_PUC_R_F06.ab1	-	4714737	4714905	PXO_03078_leading	-	4713347	4715383
07101103-JYTSEQ_25_49.M13_PUC_R_A07.ab1	-	4715896	4716128	PXO_03077_leading	-	4715470	4716262
07101103-JYTSEQ_03_01.SP6_A01.ab1	-	4743004	4743060	PXO_03047_leading	-	4742445	4743689
07101103-JYTSEQ_26_79.M13_PUC_R_G10.ab1	-	4765143	4765368	PXO_03022_leading	-	4764868	4766414
07101103-JYTSEQ_21_81.M13_PUC_R_A11.ab1	-	4766320	4766408	PXO_03022_leading	-	4764868	4766414
07101103-JYTSEQ_16_89.M13_PUC_R_A12.ab1	-	4766197	4766265	PXO_03022_leading	-	4764868	4766414
07101103-JYTSEQ_14_87.M13_PUC_R_G11.ab1	-	4845312	4845441	PXO_02953_leading	-	4844939	4845829
07101103-JYTSEQ_24_91.M13_PUC_R_C12.ab1	-	4848082	4848243	PXO_02951_leading	-	4847100	4848380
07101103-JYTSEQ_19_82.M13_PUC_R_B11.ab1	-	4858041	4858111	PXO_rna49_leading	-	4858024	4860904
07101103-JYTSEQ_28_13.M13_PUC_R_E02.ab1	-	4864543	4864670	PXO_02940_leading	-	4863669	4864880
07101103-JYTSEQ_30_36.M13_PUC_R_D05.ab1	-	4864378	4864622	PXO_02940_leading	-	4863669	4864880
07101103-JYTSEQ_03_83.SP6_C11.ab1	-	4879630	4879737	PXO_02922_leading	-	4878050	4880398
07101103-JYTSEQ_07_87.M13_PUC_R_G11.ab1	-	4879515	4879676	PXO_02922_leading	-	4878050	4880398
07101103-JYTSEQ_34_62.M13_PUC_R_F08.ab1	-	4880922	4881109	PXO_02921_leading	-	4880412	4882108
07101103-JYTSEQ_01_69.SP6_E09.ab1	-	4888472	4888532	PXO_02913_leading	-	4888050	4888910
07101103-JYTSEQ_05_48.M13_PUC_R_H06.ab1	-	4888821	4888878	PXO_02913_leading	-	4888050	4888910
07101103-JYTSEQ_37_43.M13_PUC_R_C06.ab1	-	4888276	4888371	PXO_02913_leading	-	4888050	4888910
07101103-JYTSEQ_23_25.M13_PUC_R_A04.ab1	-	4903395	4903562	PXO_02897_leading	-	4902321	4904819
07101103-JYTSEQ_21_91.M13_PUC_R_C12.ab1	-	4902643	4902699	PXO_02897_leading	-	4902321	4904819
07101103-JYTSEQ_01_58_B08.M13_PUC_R_H03.ab1	-	4902643	4902699	PXO_02897_leading	-	4902321	4904819
07101103-JYTSEQ_02_71.SP6_G09.ab1	-	4903812	4903877	PXO_02897_leading	-	4902321	4904819
07101103-JYTSEQ_26_82.M13_PUC_R_B11.ab1	-	4904057	4904235	PXO_02897_leading	-	4902321	4904819
07101103-JYTSEQ_17_50.M13_PUC_R_B07.ab1	-	4902643	4902711	PXO_02897_leading	-	4902321	4904819
07101103-JYTSEQ_27_60.M13_PUC_R_D08.ab1	-	4904464	4904584	PXO_02897_leading	-	4902321	4904819
07101103-JYTSEQ_25_08.M13_PUC_R_H01.ab1	-	4904307	4904625	PXO_02897_leading	-	4902321	4904819
07101103-JYTSEQ_14_63.M13_PUC_R_G08.ab1	-	4905923	4905995	PXO_02894_leading	-	4905416	4906441
07101103-JYTSEQ_27_84.M13_PUC_R_D11.ab1	-	4911055	4911204	PXO_02891_leading	-	4910247	4911614
07101103-JYTSEQ_14_29.M13_PUC_R_E04.ab1	-	4920360	4920480	PXO_02885_leading	-	4920020	4923313
07101103-JYTSEQ_28_27.M13_PUC_R_C04.ab1	-	4920189	4920471	PXO_02885_leading	-	4920020	4923313
07101103-JYTSEQ_20_49.M13_PUC_R_A07.ab1	-	4923492	4923612	PXO_02884_leading	-	4923333	4923701
07101103-JYTSEQ_27_36.M13_PUC_R_D05.ab1	-	4935058	4935335	PXO_02871_leading	-	4934524	4935423
07101103-JYTSEQ_18_17.M13_PUC_R_A03.ab1	-	4935336	4935394	PXO_02871_leading	-	4934524	4935423
07101103-JYTSEQ_27_19.M13_PUC_R_C03.ab1	-	4946033	4946303	PXO_02860_leading	-	4944941	4946663
07101103-JYTSEQ_35_19.M13_PUC_R_C03.ab1	-	4946098	4946248	PXO_02860_leading	-	4944941	4946663
07101103-JYTSEQ_16_24.M13_PUC_R_H03.ab1	-	4949367	4949437	PXO_02856_leading	-	4947766	4949493
07101103-JYTSEQ_12_13.M13_PUC_R_E02.ab1	-	4949109	4949157	PXO_02856_leading	-	4947766	4949493
07101103-JYTSEQ_25_05.M13_PUC_R_E01.ab1	-	4949066	4949224	PXO_02856_leading	-	4947766	4949493
07101103-JYTSEQ_05_92.M13_PUC_R_D12.ab1	-	4947926	4948035	PXO_02856_leading	-	4947766	4949493
07101103-JYTSEQ_18_18.M13_PUC_R_B03.ab1	-	4957642	4957689	PXO_rna54_leading	-	4957642	4957717
07101103-JYTSEQ_15_78.M13_PUC_R_F10.ab1	-	4957642	4957693	PXO_rna54_leading	-	4957642	4957717
07101103-JYTSEQ_15_57.M13_PUC_R_A08.ab1	-	4959347	4959441	PXO_02843_leading	-	4958680	4960421
07101103-JYTSEQ_24_57.M13_PUC_R_A08.ab1	-	4963831	4963970	PXO_02838_leading	-	4963260	4964849
07101103-JYTSEQ_34_39.M13_PUC_R_G05.ab1	-	4983065	4983197	PXO_02819_leading	-	4980680	4983214
07101103-JYTSEQ_28_47.M13_PUC_R_G06.ab1	-	4980904	4981104	PXO_02819_leading	-	4980680	4983214
07101103-JYTSEQ_30_53.M13_PUC_R_E07.ab1	-	4982466	4982603	PXO_02819_leading	-	4980680	4983214
07101103-JYTSEQ_07_84.M13_PUC_R_D11.ab1	-	4982464	4982610	PXO_02819_leading	-	4980680	4983214
07101103-JYTSEQ_36_31.M13_PUC_R_G04.ab1	-	4982196	4982357	PXO_02819_leading	-	4980680	4983214
07101103-JYTSEQ_23_22.M13_PUC_R_F03.ab1	-	4986563	4986752	PXO_02814_leading	-	4986515	4987477
07101103-JYTSEQ_30_82.M13_PUC_R_B11.ab1	-	5006419	5006566	PXO_02796_leading	-	5006347	5007036
07101103-JYTSEQ_35_44.M13_PUC_R_D06.ab1	-	5041294	5041422	PXO_02757_leading	-	5041217	5041558
07101103-JYTSEQ_01_49.SP6_A07.ab1	-	5048258	5048312	PXO_02752_leading	-	5045907	5049359
07101103-JYTSEQ_14_66.M13_PUC_R_B09.ab1	-	5048258	5048308	PXO_02752_leading	-	5045907	5049359
07101103-JYTSEQ_20_55.M13_PUC_R_G07.ab1	-	5054898	5054970	PXO_02749_leading	-	5052850	5056640
07101103-JYTSEQ_13_55.M13_PUC_R_G07.ab1	-	5083440	5083510	PXO_rna56_leading	-	5083423	5086303
07101103-JYTSEQ_34_92.M13_PUC_R_D12.ab1	-	5119976	5120096	PXO_03274_leading	-	5119253	5120224
07101103-JYTSEQ_30_48.M13_PUC_R_H06.ab1	-	5122619	5122734	PXO_03271_leading	-	5122299	5122739
07101103-JYTSEQ_14_30.M13_PUC_R_F04.ab1	-	5127470	5127572	PXO_03266_leading	-	5126878	5128197
07101103-JYTSEQ_14_74.M13_PUC_R_B10.ab1	-	5128844	5128871	PXO_03265_leading	-	5128721	5129578
07101103-JYTSEQ_16_82.M13_PUC_R_B11.ab1	-	5134054	5134089	PXO_03260_leading	-	5133939	5134142
07101103-JYTSEQ_02_58_B08.M13_PUC_R_A10.ab1	-	5137525	5137603	PXO_03257_leading	-	5135988	5137931
07101103-JYTSEQ_05_50.M13_PUC_R_B07.ab1	-	5137375	5137497	PXO_03257_leading	-	5135988	5137931
07101103-JYTSEQ_07_51.M13_PUC_R_C07.ab1	-	5136767	5136935	PXO_03257_leading	-	5135988	5137931
07101103-JYTSEQ_34_23.M13_PUC_R_G03.ab1	-	5176047	5176263	PXO_03551_leading	-	5175947	5177287
07101103-JYTSEQ_16_71.M13_PUC_R_G09.ab1	-	5182247	5182352	PXO_03546_leading	-	5181560	5182795
07101103-JYTSEQ_03_32_H04_E12.ab1	-	5193238	5193281	PXO_03539_leading	-	5190262	5193693
07101103-JYTSEQ_12_82.M13_PUC_R_B11.ab1	-	5224313	5224359	PXO_03499_leading	-	5224274	5224594

## Sheet: Overlap_gene_5_end
clone ID	strand	start	end	gene	strand (gene)	start (gene)	end (gene)
07101103-JYTSEQ_35_37.M13_PUC_R_E05.ab1	+	44	201	PXO_03483_leading	+	45	1373
07101103-JYTSEQ_28_68.M13_PUC_R_D09.ab1	+	3870	4075	PXO_03481_leading	+	4013	5110
07101103-JYTSEQ_18_52.M13_PUC_R_D07.ab1	+	12755	12835	PXO_03474_leading	+	12788	13177
07101103-JYTSEQ_16_34.M13_PUC_R_B05.ab1	+	47116	47189	PXO_03431_leading	+	47120	47293
07101103-JYTSEQ_28_89.M13_PUC_R_A12.ab1	+	47324	47469	PXO_03430_leading	+	47346	47606
07101103-JYTSEQ_36_89.M13_PUC_R_A12.ab1	+	47343	47516	PXO_03430_leading	+	47346	47606
07101103-JYTSEQ_09_26.M13_PUC_R_B04.ab1	+	47305	47563	PXO_03430_leading	+	47346	47606
07101103-JYTSEQ_20_86.M13_PUC_R_F11.ab1	+	47694	47771	PXO_03429_leading	+	47698	47883
07101103-JYTSEQ_24_04.M13_PUC_R_D01.ab1	+	54258	54423	PXO_03423_leading	+	54270	54632
07101103-JYTSEQ_01_71.SP6_G09.ab1	+	121306	121371	PXO_03364_leading	+	121361	121621
07101103-JYTSEQ_34_24.M13_PUC_R_H03.ab1	+	173384	173517	PXO_03317_leading	+	173431	173841
07101103-JYTSEQ_09_90.M13_PUC_R_B12.ab1	+	244528	244708	PXO_03620_leading	+	244562	246484
07101103-JYTSEQ_36_48.M13_PUC_R_H06.ab1	+	244440	244635	PXO_03620_leading	+	244562	246484
07101103-JYTSEQ_01_96.SP6_H12.ab1	+	299619	299694	PXO_03573_leading	+	299626	301698
07101103-JYTSEQ_36_70.M13_PUC_R_F09.ab1	+	338974	339238	PXO_03898_leading	+	338999	339412
07101103-JYTSEQ_01_03_C01.M13_PUC_R_B01.ab1	+	395002	395076	PXO_03841_leading	+	395028	395921
07101103-JYTSEQ_07_60.M13_PUC_R_D08.ab1	+	395993	396157	PXO_03840_leading	+	395994	396221
07101103-JYTSEQ_34_21.M13_PUC_R_E03.ab1	+	518335	518504	PXO_03711_leading	+	518368	519216
07101103-JYTSEQ_26_09.M13_PUC_R_A02.ab1	+	612795	612999	PXO_03968_leading	+	612861	613445
07101103-JYTSEQ_35_68.M13_PUC_R_D09.ab1	+	640682	640824	PXO_03994_leading	+	640691	642922
07101103-JYTSEQ_08_55.M13_PUC_R_G07.ab1	+	651361	651454	PXO_04007_leading	+	651368	652162
07101103-JYTSEQ_24_59.M13_PUC_R_C08.ab1	+	653790	653958	PXO_04010_leading	+	653793	654221
07101103-JYTSEQ_27_20.M13_PUC_R_D03.ab1	+	653729	653880	PXO_04010_leading	+	653793	654221
07101103-JYTSEQ_11_51.M13_PUC_R_C07.ab1	+	655154	655310	PXO_04012_leading	+	655283	655783
07101103-JYTSEQ_24_83.M13_PUC_R_C11.ab1	+	701123	701326	PXO_04055_leading	+	701275	701733
07101103-JYTSEQ_12_78.M13_PUC_R_F10.ab1	+	774050	774134	PXO_04236_leading	+	774069	774623
07101103-JYTSEQ_29_09.M13_PUC_R_A02.ab1	+	812598	812765	PXO_04195_leading	+	812604	814079
07101103-JYTSEQ_33_26.M13_PUC_R_B04.ab1	+	839294	839476	PXO_04171_leading	+	839402	840211
07101103-JYTSEQ_28_85.M13_PUC_R_E11.ab1	+	841389	841586	PXO_04168_leading	+	841460	841867
07101103-JYTSEQ_02_81_A11.M13_PUC_R_H11.ab1	+	889577	889664	PXO_04279_leading	+	889625	891082
07101103-JYTSEQ_37_35.M13_PUC_R_C05.ab1	+	931427	931569	PXO_04292_leading	+	931463	932518
07101103-JYTSEQ_30_26.M13_PUC_R_B04.ab1	+	931430	931569	PXO_04292_leading	+	931463	932518
07101103-JYTSEQ_17_32.M13_PUC_R_H04.ab1	+	941599	941695	PXO_04303_leading	+	941606	941968
07101103-JYTSEQ_34_33.M13_PUC_R_A05.ab1	+	942146	942326	PXO_04304_leading	+	942254	944502
07101103-JYTSEQ_02_26_B04.M13_PUC_R_F07.ab1	+	1008363	1008486	PXO_04423_leading	+	1008399	1009343
07101103-JYTSEQ_30_05.M13_PUC_R_E01.ab1	+	1011762	1011947	PXO_04420_leading	+	1011817	1012830
07101103-JYTSEQ_32_40.M13_PUC_R_H05.ab1	+	1068150	1068276	PXO_04361_leading	+	1068204	1069115
07101103-JYTSEQ_02_19.SP6_C03.ab1	+	1080572	1080633	PXO_04349_leading	+	1080606	1081196
07101103-JYTSEQ_26_73.M13_PUC_R_A10.ab1	+	1221771	1221938	PXO_04551_leading	+	1221920	1223083
07101103-JYTSEQ_36_33.M13_PUC_R_A05.ab1	+	1236390	1236620	PXO_04538_leading	+	1236450	1237604
07101103-JYTSEQ_23_05.M13_PUC_R_E01.ab1	+	1238944	1239090	PXO_04534_leading	+	1239013	1239441
07101103-JYTSEQ_05_90.M13_PUC_R_B12.ab1	+	1250613	1250736	PXO_04528_leading	+	1250680	1251054
07101103-JYTSEQ_01_81_A11.M13_PUC_R_G04.ab1	+	1264079	1264185	PXO_04506_leading	+	1264106	1264537
07101103-JYTSEQ_24_55.M13_PUC_R_G07.ab1	+	1407425	1407580	PXO_04819_leading	+	1407437	1407943
07101103-JYTSEQ_04_73.M13-PUC-R_A10.ab1	+	1411918	1412024	PXO_04812_leading	+	1411951	1412136
07101103-JYTSEQ_35_35.M13_PUC_R_C05.ab1	+	1455131	1455515	PXO_04832_leading	+	1455134	1455634
07101103-JYTSEQ_04_41.M13-PUC-R_A06.ab1	+	1516841	1516946	PXO_04864_leading	+	1516891	1517376
07101103-JYTSEQ_29_86.M13_PUC_R_F11.ab1	+	1527922	1528086	PXO_04891_leading	+	1527986	1528405
07101103-JYTSEQ_24_79.M13_PUC_R_G10.ab1	+	1532133	1532312	PXO_05533_leading	+	1532245	1532502
07101103-JYTSEQ_33_79.M13_PUC_R_G10.ab1	+	1542466	1542610	PXO_00009_leading	+	1542563	1546462
07101103-JYTSEQ_06_86.M13_PUC_R_F11.ab1	+	1546538	1546688	PXO_00005_leading	+	1546629	1548509
07101103-JYTSEQ_10_77.M13_PUC_R_E10.ab1	+	1699526	1699847	PXO_00174_leading	+	1699537	1701201
07101103-JYTSEQ_14_55.M13_PUC_R_G07.ab1	+	1702252	1702374	PXO_00172_leading	+	1702253	1702594
07101103-JYTSEQ_35_73.M13_PUC_R_A10.ab1	+	1712696	1712841	PXO_00158_leading	+	1712735	1714675
07101103-JYTSEQ_10_25.M13_PUC_R_A04.ab1	+	1730022	1730199	PXO_00142_leading	+	1730106	1730729
07101103-JYTSEQ_22_54.M13_PUC_R_F07.ab1	+	1908579	1908622	PXO_00478_leading	+	1908619	1908831
07101103-JYTSEQ_26_57.M13_PUC_R_A08.ab1	+	1917865	1918050	PXO_00472_leading	+	1917874	1921023
07101103-JYTSEQ_27_04.M13_PUC_R_D01.ab1	+	1982194	1982341	PXO_00416_leading	+	1982272	1983534
07101103-JYTSEQ_23_72.M13_PUC_R_H09.ab1	+	2002564	2002889	PXO_00399_leading	+	2002729	2002914
07101103-JYTSEQ_35_24.M13_PUC_R_H03.ab1	+	2002561	2002754	PXO_00399_leading	+	2002729	2002914
07101103-JYTSEQ_12_46.M13_PUC_R_F06.ab1	+	2010843	2010914	PXO_05565_leading	+	2010880	2011077
07101103-JYTSEQ_08_96.M13_PUC_R_H12.ab1	+	2010879	2011036	PXO_05565_leading	+	2010880	2011077
07101103-JYTSEQ_07_88.M13_PUC_R_H11.ab1	+	2142210	2142331	PXO_00779_leading	+	2142216	2142914
07101103-JYTSEQ_13_77.M13_PUC_R_E10.ab1	+	2168055	2168148	PXO_00747_leading	+	2168060	2168398
07101103-JYTSEQ_14_50.M13_PUC_R_B07.ab1	+	2168052	2168145	PXO_00747_leading	+	2168060	2168398
07101103-JYTSEQ_04_77.M13-PUC-R_E10.ab1	+	2263937	2264061	PXO_00663_leading	+	2263965	2264678
07101103-JYTSEQ_22_45.M13_PUC_R_E06.ab1	+	3002643	3002709	PXO_01172_leading	+	3002659	3003321
07101103-JYTSEQ_33_35.M13_PUC_R_C05.ab1	+	3048123	3048263	PXO_01128_leading	+	3048127	3048684
07101103-JYTSEQ_07_34.M13_PUC_R_B05.ab1	+	3143327	3143496	PXO_01743_leading	+	3143355	3143699
07101103-JYTSEQ_19_93.M13_PUC_R_E12.ab1	+	3143354	3143454	PXO_01743_leading	+	3143355	3143699
07101103-JYTSEQ_18_06.M13_PUC_R_F01.ab1	+	3222016	3222109	PXO_01667_leading	+	3222095	3222904
07101103-JYTSEQ_20_44.M13_PUC_R_D06.ab1	+	3232998	3233055	PXO_01660_leading	+	3233041	3234384
07101103-JYTSEQ_23_14.M13_PUC_R_F02.ab1	+	3243274	3243432	PXO_01647_leading	+	3243362	3244669
07101103-JYTSEQ_27_66.M13_PUC_R_B09.ab1	+	3323537	3323699	PXO_01591_leading	+	3323606	3326629
07101103-JYTSEQ_08_74.M13_PUC_R_B10.ab1	+	3323391	3323702	PXO_01591_leading	+	3323606	3326629
07101103-JYTSEQ_28_04.M13_PUC_R_D01.ab1	+	3323408	3323702	PXO_01591_leading	+	3323606	3326629
07101103-JYTSEQ_33_92.M13_PUC_R_D12.ab1	+	3323535	3323702	PXO_01591_leading	+	3323606	3326629
07101103-JYTSEQ_09_86.M13_PUC_R_F11.ab1	+	3323546	3323702	PXO_01591_leading	+	3323606	3326629
07101103-JYTSEQ_29_34.M13_PUC_R_B05.ab1	+	3323557	3323699	PXO_01591_leading	+	3323606	3326629
07101103-JYTSEQ_25_06.M13_PUC_R_F01.ab1	+	3323387	3323699	PXO_01591_leading	+	3323606	3326629
07101103-JYTSEQ_37_92.M13_PUC_R_D12.ab1	+	3323498	3323702	PXO_01591_leading	+	3323606	3326629
07101103-JYTSEQ_33_17.M13_PUC_R_A03.ab1	+	3362851	3363337	PXO_01551_leading	+	3362855	3363631
07101103-JYTSEQ_05_55.M13_PUC_R_G07.ab1	+	3364847	3364868	PXO_01548_leading	+	3364863	3366101
07101103-JYTSEQ_17_78.M13_PUC_R_F10.ab1	+	3523808	3523864	PXO_01379_leading	+	3523809	3524024
07101103-JYTSEQ_34_52.M13_PUC_R_D07.ab1	+	3732209	3732389	PXO_01842_leading	+	3732342	3732542
07101103-JYTSEQ_02_40_H05.M13_PUC_R_D08.ab1	+	3734164	3734290	PXO_01840_leading	+	3734174	3734932
07101103-JYTSEQ_26_75.M13_PUC_R_C10.ab1	+	3877307	3877423	PXO_02038_leading	+	3877381	3878814
07101103-JYTSEQ_03_51.SP6_C07.ab1	+	3877306	3877423	PXO_02038_leading	+	3877381	3878814
07101103-JYTSEQ_37_23.M13_PUC_R_G03.ab1	+	3919125	3919317	PXO_01996_leading	+	3919316	3919456
07101103-JYTSEQ_27_07.M13_PUC_R_G01.ab1	+	3928138	3928294	PXO_01986_leading	+	3928169	3928477
07101103-JYTSEQ_22_58.M13_PUC_R_B08.ab1	+	3936767	3936877	PXO_01975_leading	+	3936819	3937798
07101103-JYTSEQ_01_40.SP6_H05.ab1	+	4030444	4030522	PXO_02255_leading	+	4030503	4031063
07101103-JYTSEQ_01_91_C12.M13_PUC_R_C05.ab1	+	4278005	4278103	PXO_02430_leading	+	4278060	4279661
07101103-JYTSEQ_28_81.M13_PUC_R_A11.ab1	+	4286651	4286783	PXO_02436_leading	+	4286737	4287663
07101103-JYTSEQ_27_35.M13_PUC_R_C05.ab1	+	4344926	4345082	PXO_02495_leading	+	4345021	4347123
07101103-JYTSEQ_07_13.M13_PUC_R_E02.ab1	+	4443618	4443774	PXO_02599_leading	+	4443622	4444770
07101103-JYTSEQ_09_94.M13_PUC_R_F12.ab1	+	4458393	4458663	PXO_02608_leading	+	4458472	4459542
07101103-JYTSEQ_27_13.M13_PUC_R_E02.ab1	+	4533184	4533373	PXO_02701_leading	+	4533334	4535502
07101103-JYTSEQ_27_79.M13_PUC_R_G10.ab1	+	4535605	4535745	PXO_02700_leading	+	4535690	4539008
07101103-JYTSEQ_07_42.M13_PUC_R_B06.ab1	+	4706766	4706907	PXO_03085_leading	+	4706792	4707544
07101103-JYTSEQ_29_81.M13_PUC_R_A11.ab1	+	4759587	4759835	PXO_03028_leading	+	4759662	4761044
07101103-JYTSEQ_09_15.M13_PUC_R_G02.ab1	+	4848726	4848884	PXO_02950_leading	+	4848834	4848950
07101103-JYTSEQ_03_19.SP6_C03.ab1	+	4851087	4851132	PXO_02945_leading	+	4851097	4851723
07101103-JYTSEQ_29_51.M13_PUC_R_C07.ab1	+	4851761	4851912	PXO_02944_leading	+	4851762	4853732
07101103-JYTSEQ_03_36_D05_H12.ab1	+	4883002	4883052	PXO_02918_leading	+	4883012	4884700
07101103-JYTSEQ_35_65.M13_PUC_R_A09.ab1	+	4943077	4943272	PXO_02862_leading	+	4943253	4943567
07101103-JYTSEQ_28_11.M13_PUC_R_C02.ab1	+	4979152	4979336	PXO_02820_leading	+	4979266	4980057
07101103-JYTSEQ_18_73.M13_PUC_R_A10.ab1	+	5043058	5043138	PXO_02755_leading	+	5043061	5043837
07101103-JYTSEQ_20_04.M13_PUC_R_D01.ab1	+	5120450	5120557	PXO_03273_leading	+	5120457	5121311
07101103-JYTSEQ_29_69.M13_PUC_R_E09.ab1	+	5198610	5198856	PXO_03534_leading	+	5198630	5200249
07101103-JYTSEQ_35_31.M13_PUC_R_G04.ab1	+	5232178	5232400	PXO_03490_leading	+	5232275	5233072
07101103-JYTSEQ_07_02.M13_PUC_R_B01.ab1	-	40427	40539	PXO_03442_leading	-	39435	40523
07101103-JYTSEQ_02_77.SP6_E10.ab1	-	45599	45690	PXO_03433_leading	-	44739	45686
07101103-JYTSEQ_12_23.M13_PUC_R_G03.ab1	-	52360	52493	PXO_03425_leading	-	51624	52475
07101103-JYTSEQ_09_18.M13_PUC_R_B03.ab1	-	98868	98986	PXO_05419_leading	-	98814	98927
07101103-JYTSEQ_22_30.M13_PUC_R_F04.ab1	-	98852	98950	PXO_05419_leading	-	98814	98927
07101103-JYTSEQ_34_66.M13_PUC_R_B09.ab1	-	276644	276948	PXO_03594_leading	-	276029	276901
07101103-JYTSEQ_32_86.M13_PUC_R_F11.ab1	-	342661	342875	PXO_03894_leading	-	341541	342797
07101103-JYTSEQ_07_94.M13_PUC_R_F12.ab1	-	512318	512484	PXO_03719_leading	-	510490	512379
07101103-JYTSEQ_05_59.M13_PUC_R_C08.ab1	-	651182	651231	PXO_04006_leading	-	650538	651206
07101103-JYTSEQ_15_76.M13_PUC_R_D10.ab1	-	698613	698714	PXO_04052_leading	-	698222	698695
07101103-JYTSEQ_17_66.M13_PUC_R_B09.ab1	-	875434	875512	PXO_04136_leading	-	874696	875466
07101103-JYTSEQ_27_37.M13_PUC_R_E05.ab1	-	896074	896259	PXO_04275_leading	-	895204	896094
07101103-JYTSEQ_35_06.M13_PUC_R_F01.ab1	-	995091	995434	PXO_04439_leading	-	994461	995423
07101103-JYTSEQ_16_74.M13_PUC_R_B10.ab1	-	1017979	1018093	PXO_04411_leading	-	1017777	1018052
07101103-JYTSEQ_05_06.M13_PUC_R_F01.ab1	-	1307835	1307917	PXO_04452_leading	-	1307437	1307835
07101103-JYTSEQ_29_50.M13_PUC_R_B07.ab1	-	1307664	1307902	PXO_04452_leading	-	1307437	1307835
07101103-JYTSEQ_33_67.M13_PUC_R_C09.ab1	-	1496372	1496491	PXO_05528_leading	-	1496324	1496437
07101103-JYTSEQ_23_09.M13_PUC_R_A02.ab1	-	1835255	1835425	PXO_00039_leading	-	1833073	1835400
07101103-JYTSEQ_22_55.M13_PUC_R_G07.ab1	-	1838997	1839181	PXO_00033_leading	-	1838874	1839128
07101103-JYTSEQ_31_66.M13_PUC_R_B09.ab1	-	1994911	1995052	PXO_00407_leading	-	1994322	1994963
07101103-JYTSEQ_06_44.M13_PUC_R_D06.ab1	-	2026567	2026693	PXO_00376_leading	-	2024792	2026600
07101103-JYTSEQ_35_55.M13_PUC_R_G07.ab1	-	2026538	2026688	PXO_00376_leading	-	2024792	2026600
07101103-JYTSEQ_28_60.M13_PUC_R_D08.ab1	-	2069428	2069556	PXO_00331_leading	-	2068461	2069477
07101103-JYTSEQ_04_76.M13-PUC-R_D10.ab1	-	2268997	2269056	PXO_00657_leading	-	2268262	2269041
07101103-JYTSEQ_32_01.M13_PUC_R_A01.ab1	-	2278278	2278458	PXO_00649_leading	-	2277424	2278398
07101103-JYTSEQ_18_72.M13_PUC_R_H09.ab1	-	2431635	2431720	PXO_00796_leading	-	2430597	2431655
07101103-JYTSEQ_14_40.M13_PUC_R_H05.ab1	-	3120700	3120819	PXO_01766_leading	-	3120273	3120728
07101103-JYTSEQ_06_46.M13_PUC_R_F06.ab1	-	3120421	3120803	PXO_01766_leading	-	3120273	3120728
07101103-JYTSEQ_04_09.M13-PUC-R_A02.ab1	-	3237066	3237173	PXO_01656_leading	-	3236753	3237148
07101103-JYTSEQ_29_48.M13_PUC_R_H06.ab1	-	3294748	3294969	PXO_01610_leading	-	3294258	3294881
07101103-JYTSEQ_25_14.M13_PUC_R_F02.ab1	-	3306971	3307305	PXO_01602_leading	-	3306878	3307231
07101103-JYTSEQ_24_40.M13_PUC_R_H05.ab1	-	3320547	3320785	PXO_01593_leading	-	3319177	3320649
07101103-JYTSEQ_01_47_G06.M13_PUC_R_D03.ab1	-	3487260	3487352	PXO_01417_leading	-	3487118	3487330
07101103-JYTSEQ_33_53.M13_PUC_R_E07.ab1	-	3514615	3514815	PXO_01391_leading	-	3513993	3514691
07101103-JYTSEQ_12_74.M13_PUC_R_B10.ab1	-	3526449	3526566	PXO_rna32_leading	-	3526449	3526523
07101103-JYTSEQ_35_56.M13_PUC_R_H07.ab1	-	3526449	3526568	PXO_rna32_leading	-	3526449	3526523
07101103-JYTSEQ_06_02.M13_PUC_R_B01.ab1	-	3526449	3526559	PXO_rna32_leading	-	3526449	3526523
07101103-JYTSEQ_14_83.M13_PUC_R_C11.ab1	-	3526451	3526572	PXO_rna32_leading	-	3526449	3526523
07101103-JYTSEQ_09_75.M13_PUC_R_C10.ab1	-	3915015	3915166	PXO_02003_leading	-	3914931	3915050
07101103-JYTSEQ_14_76.M13_PUC_R_D10.ab1	-	3922886	3922945	PXO_01993_leading	-	3921874	3922911
07101103-JYTSEQ_18_95.M13_PUC_R_G12.ab1	-	4065823	4065880	PXO_02215_leading	-	4063455	4065871
07101103-JYTSEQ_10_96.M13_PUC_R_H12.ab1	-	4134803	4135012	PXO_02282_leading	-	4134355	4134804
07101103-JYTSEQ_25_64.M13_PUC_R_H08.ab1	-	4215632	4215760	PXO_02365_leading	-	4215434	4215673
07101103-JYTSEQ_28_82.M13_PUC_R_B11.ab1	-	4218323	4218452	PXO_02368_leading	-	4217588	4218436
07101103-JYTSEQ_05_18.M13_PUC_R_B03.ab1	-	4335890	4335959	PXO_rna46_leading	-	4335864	4335940
07101103-JYTSEQ_19_65.M13_PUC_R_A09.ab1	-	4353631	4353732	PXO_02502_leading	-	4353592	4353714
07101103-JYTSEQ_03_28.SP6_D04.ab1	-	4379002	4379065	PXO_02523_leading	-	4377905	4379002
07101103-JYTSEQ_06_70.M13_PUC_R_F09.ab1	-	4378887	4379023	PXO_02523_leading	-	4377905	4379002
07101103-JYTSEQ_32_89.M13_PUC_R_A12.ab1	-	4378812	4379072	PXO_02523_leading	-	4377905	4379002
07101103-JYTSEQ_17_04.M13_PUC_R_D01.ab1	-	4477353	4477421	PXO_02625_leading	-	4476305	4477417
07101103-JYTSEQ_13_06.M13_PUC_R_F01.ab1	-	4530922	4531041	PXO_02704_leading	-	4530546	4531016
07101103-JYTSEQ_26_13.M13_PUC_R_E02.ab1	-	4604991	4605141	PXO_03191_leading	-	4604713	4605015
07101103-JYTSEQ_28_61.M13_PUC_R_E08.ab1	-	4645377	4645616	PXO_03153_leading	-	4645204	4645422
07101103-JYTSEQ_34_77.M13_PUC_R_E10.ab1	-	4645409	4645616	PXO_03153_leading	-	4645204	4645422
07101103-JYTSEQ_35_63.M13_PUC_R_G08.ab1	-	4660361	4660538	PXO_03136_leading	-	4659713	4660519
07101103-JYTSEQ_37_06.M13_PUC_R_F01.ab1	-	4669700	4669872	PXO_03128_leading	-	4669176	4669730
07101103-JYTSEQ_10_70.M13_PUC_R_F09.ab1	-	4692429	4692575	PXO_03103_leading	-	4690749	4692572
07101103-JYTSEQ_11_12.M13_PUC_R_D02.ab1	-	4751120	4751261	PXO_03038_leading	-	4750396	4751253
07101103-JYTSEQ_03_70_F09.M13_PUC_R_B06.ab1	-	4824850	4824945	PXO_02975_leading	-	4823155	4824867
07101103-JYTSEQ_12_65.M13_PUC_R_A09.ab1	-	4888823	4888923	PXO_02913_leading	-	4888050	4888910
07101103-JYTSEQ_04_92.M13-PUC-R_D12.ab1	-	4888821	4888929	PXO_02913_leading	-	4888050	4888910
07101103-JYTSEQ_12_41.M13_PUC_R_A06.ab1	-	4888823	4888918	PXO_02913_leading	-	4888050	4888910
07101103-JYTSEQ_12_50.M13_PUC_R_B07.ab1	-	4888821	4888924	PXO_02913_leading	-	4888050	4888910
07101103-JYTSEQ_32_30.M13_PUC_R_F04.ab1	-	4911485	4911763	PXO_02891_leading	-	4910247	4911614
07101103-JYTSEQ_32_76.M13_PUC_R_D10.ab1	-	4930976	4931105	PXO_05772_leading	-	4930960	4931073
07101103-JYTSEQ_16_93.M13_PUC_R_E12.ab1	-	4947653	4947726	PXO_05773_leading	-	4947564	4947686
07101103-JYTSEQ_19_77.M13_PUC_R_E10.ab1	-	4953189	4953249	PXO_02851_leading	-	4953065	4953217
07101103-JYTSEQ_16_83.M13_PUC_R_C11.ab1	-	4967040	4967100	PXO_02836_leading	-	4966415	4967086
07101103-JYTSEQ_27_88.M13_PUC_R_H11.ab1	-	4966893	4967098	PXO_02836_leading	-	4966415	4967086
07101103-JYTSEQ_25_83.M13_PUC_R_C11.ab1	-	4967304	4967502	PXO_02835_leading	-	4967170	4967478
07101103-JYTSEQ_18_51.M13_PUC_R_C07.ab1	-	5006969	5007065	PXO_02796_leading	-	5006347	5007036
07101103-JYTSEQ_16_80.M13_PUC_R_H10.ab1	-	5042813	5042888	PXO_02756_leading	-	5041579	5042814
07101103-JYTSEQ_21_75.M13_PUC_R_C10.ab1	-	5217309	5217402	PXO_03508_leading	-	5217047	5217400

## Sheet: Overlap_gene_3_end
clone ID	strand	start	end	gene	strand (gene)	start (gene)	end (gene)
07101103-JYTSEQ_11_18.M13_PUC_R_B03.ab1	+	7598	7724	PXO_03480_leading	+	5226	7670
07101103-JYTSEQ_28_56.M13_PUC_R_H07.ab1	+	11737	11897	PXO_03476_leading	+	11308	11862
07101103-JYTSEQ_07_93.M13_PUC_R_E12.ab1	+	13474	13666	PXO_03473_leading	+	13214	13594
07101103-JYTSEQ_25_07.M13_PUC_R_G01.ab1	+	55463	55664	PXO_03421_leading	+	55208	55501
07101103-JYTSEQ_37_17.M13_PUC_R_A03.ab1	+	95524	95728	PXO_03380_leading	+	94654	95595
07101103-JYTSEQ_11_57.M13_PUC_R_A08.ab1	+	164639	165078	PXO_03322_leading	+	164565	164897
07101103-JYTSEQ_03_88.SP6_H11.ab1	+	278159	278240	PXO_03593_leading	+	277022	278239
07101103-JYTSEQ_24_34.M13_PUC_R_B05.ab1	+	293688	294007	PXO_03579_leading	+	293484	293960
07101103-JYTSEQ_19_07.M13_PUC_R_G01.ab1	+	298105	298206	PXO_03575_leading	+	297432	298163
07101103-JYTSEQ_32_81.M13_PUC_R_A11.ab1	+	392112	392262	PXO_03844_leading	+	391444	392235
07101103-JYTSEQ_37_85.M13_PUC_R_E11.ab1	+	396171	396287	PXO_03840_leading	+	395994	396221
07101103-JYTSEQ_23_21.M13_PUC_R_E03.ab1	+	437692	437868	PXO_03804_leading	+	436149	437759
07101103-JYTSEQ_27_48.M13_PUC_R_H06.ab1	+	437608	437854	PXO_03804_leading	+	436149	437759
07101103-JYTSEQ_24_66.M13_PUC_R_B09.ab1	+	519133	519272	PXO_03711_leading	+	518368	519216
07101103-JYTSEQ_30_41.M13_PUC_R_A06.ab1	+	519101	519274	PXO_03711_leading	+	518368	519216
07101103-JYTSEQ_04_43.M13-PUC-R_C06.ab1	+	519189	519276	PXO_03711_leading	+	518368	519216
07101103-JYTSEQ_10_39.M13_PUC_R_G05.ab1	+	519101	519274	PXO_03711_leading	+	518368	519216
07101103-JYTSEQ_14_62.M13_PUC_R_F08.ab1	+	519143	519274	PXO_03711_leading	+	518368	519216
07101103-JYTSEQ_32_13.M13_PUC_R_E02.ab1	+	519036	519274	PXO_03711_leading	+	518368	519216
07101103-JYTSEQ_13_68.M13_PUC_R_D09.ab1	+	524075	524161	PXO_03704_leading	+	523793	524080
07101103-JYTSEQ_13_82.M13_PUC_R_B11.ab1	+	524069	524145	PXO_03704_leading	+	523793	524080
07101103-JYTSEQ_15_56.M13_PUC_R_H07.ab1	+	524053	524158	PXO_03704_leading	+	523793	524080
07101103-JYTSEQ_36_02.M13_PUC_R_B01.ab1	+	533305	533488	PXO_03699_leading	+	532316	533380
07101103-JYTSEQ_26_92.M13_PUC_R_D12.ab1	+	544971	545203	PXO_05450_leading	+	544307	545076
07101103-JYTSEQ_10_85.M13_PUC_R_E11.ab1	+	548242	548344	PXO_03680_leading	+	547400	548323
07101103-JYTSEQ_12_67.M13_PUC_R_C09.ab1	+	613382	613520	PXO_03968_leading	+	612861	613445
07101103-JYTSEQ_08_52.M13_PUC_R_D07.ab1	+	613354	613477	PXO_03968_leading	+	612861	613445
07101103-JYTSEQ_25_26.M13_PUC_R_B04.ab1	+	656823	656996	PXO_04013_leading	+	656422	656892
07101103-JYTSEQ_01_89_A12.M13_PUC_R_B05.ab1	+	701694	701739	PXO_04055_leading	+	701275	701733
07101103-JYTSEQ_35_29.M13_PUC_R_E04.ab1	+	718537	718659	PXO_rna2_leading	+	718477	718552
07101103-JYTSEQ_25_25.M13_PUC_R_A04.ab1	+	745107	745318	PXO_05464_leading	+	744749	745269
07101103-JYTSEQ_30_38.M13_PUC_R_F05.ab1	+	771413	771887	PXO_04241_leading	+	771393	771734
07101103-JYTSEQ_20_91.M13_PUC_R_C12.ab1	+	779575	779639	PXO_04231_leading	+	778347	779603
07101103-JYTSEQ_24_18.M13_PUC_R_B03.ab1	+	831235	831433	PXO_04178_leading	+	830390	831265
07101103-JYTSEQ_10_48.M13_PUC_R_H06.ab1	+	840045	840249	PXO_04171_leading	+	839402	840211
07101103-JYTSEQ_35_47.M13_PUC_R_G06.ab1	+	841711	841883	PXO_04168_leading	+	841460	841867
07101103-JYTSEQ_26_86.M13_PUC_R_F11.ab1	+	841561	841926	PXO_04168_leading	+	841460	841867
07101103-JYTSEQ_24_35.M13_PUC_R_C05.ab1	+	849453	849656	PXO_05473_leading	+	848808	849571
07101103-JYTSEQ_19_63.M13_PUC_R_G08.ab1	+	870484	870595	PXO_04141_leading	+	868720	870555
07101103-JYTSEQ_26_14.M13_PUC_R_F02.ab1	+	876920	877116	PXO_04135_leading	+	876055	877020
07101103-JYTSEQ_33_44.M13_PUC_R_D06.ab1	+	876951	877116	PXO_04135_leading	+	876055	877020
07101103-JYTSEQ_10_36.M13_PUC_R_D05.ab1	+	880441	880603	PXO_04132_leading	+	878465	880558
07101103-JYTSEQ_37_72.M13_PUC_R_H09.ab1	+	887209	887391	PXO_04124_leading	+	885909	887389
07101103-JYTSEQ_21_64.M13_PUC_R_H08.ab1	+	927533	927630	PXO_04289_leading	+	926578	927561
07101103-JYTSEQ_31_96.M13_PUC_R_H12.ab1	+	927396	927590	PXO_04289_leading	+	926578	927561
07101103-JYTSEQ_20_19.M13_PUC_R_C03.ab1	+	927520	927586	PXO_04289_leading	+	926578	927561
07101103-JYTSEQ_35_94.M13_PUC_R_F12.ab1	+	927513	927786	PXO_04289_leading	+	926578	927561
07101103-JYTSEQ_25_47.M13_PUC_R_G06.ab1	+	937386	937643	PXO_04299_leading	+	937204	937584
07101103-JYTSEQ_23_85.M13_PUC_R_E11.ab1	+	941904	942049	PXO_04303_leading	+	941606	941968
07101103-JYTSEQ_31_35.M13_PUC_R_C05.ab1	+	941729	942049	PXO_04303_leading	+	941606	941968
07101103-JYTSEQ_06_55.M13_PUC_R_G07.ab1	+	941801	942048	PXO_04303_leading	+	941606	941968
07101103-JYTSEQ_37_07.M13_PUC_R_G01.ab1	+	941823	942049	PXO_04303_leading	+	941606	941968
07101103-JYTSEQ_07_48.M13_PUC_R_H06.ab1	+	1023659	1023856	PXO_04406_leading	+	1021440	1023740
07101103-JYTSEQ_17_07.M13_PUC_R_G01.ab1	+	1040910	1041013	PXO_04385_leading	+	1040305	1040967
07101103-JYTSEQ_08_02.M13_PUC_R_B01.ab1	+	1067957	1068082	PXO_04362_leading	+	1066777	1067967
07101103-JYTSEQ_09_33.M13_PUC_R_A05.ab1	+	1067954	1068083	PXO_04362_leading	+	1066777	1067967
07101103-JYTSEQ_14_14.M13_PUC_R_F02.ab1	+	1073571	1073658	PXO_04358_leading	+	1070847	1073585
07101103-JYTSEQ_18_49.M13_PUC_R_A07.ab1	+	1073571	1073661	PXO_04358_leading	+	1070847	1073585
07101103-JYTSEQ_23_53.M13_PUC_R_E07.ab1	+	1075506	1075717	PXO_04356_leading	+	1074598	1075649
07101103-JYTSEQ_06_95.M13_PUC_R_G12.ab1	+	1094764	1094916	PXO_04694_leading	+	1091487	1094872
07101103-JYTSEQ_28_88.M13_PUC_R_H11.ab1	+	1134591	1134879	PXO_04653_leading	+	1134078	1134716
07101103-JYTSEQ_34_45.M13_PUC_R_E06.ab1	+	1151120	1151242	PXO_04638_leading	+	1148853	1151239
07101103-JYTSEQ_15_72.M13_PUC_R_H09.ab1	+	1241572	1241720	PXO_04531_leading	+	1241277	1241645
07101103-JYTSEQ_30_85.M13_PUC_R_E11.ab1	+	1241572	1241719	PXO_04531_leading	+	1241277	1241645
07101103-JYTSEQ_31_88.M13_PUC_R_H11.ab1	+	1241614	1241719	PXO_04531_leading	+	1241277	1241645
07101103-JYTSEQ_18_28.M13_PUC_R_D04.ab1	+	1241574	1241719	PXO_04531_leading	+	1241277	1241645
07101103-JYTSEQ_19_96.M13_PUC_R_H12.ab1	+	1250445	1250529	PXO_04529_leading	+	1246244	1250461
07101103-JYTSEQ_17_90.M13_PUC_R_B12.ab1	+	1250439	1250529	PXO_04529_leading	+	1246244	1250461
07101103-JYTSEQ_10_05.M13_PUC_R_E01.ab1	+	1250373	1250530	PXO_04529_leading	+	1246244	1250461
07101103-JYTSEQ_33_46.M13_PUC_R_F06.ab1	+	1289162	1289558	PXO_04474_leading	+	1288958	1289362
07101103-JYTSEQ_06_92.M13_PUC_R_D12.ab1	+	1304774	1304892	PXO_04458_leading	+	1303649	1304830
07101103-JYTSEQ_35_92.M13_PUC_R_D12.ab1	+	1304631	1304892	PXO_04458_leading	+	1303649	1304830
07101103-JYTSEQ_03_95.SP6_G12.ab1	+	1312424	1312502	PXO_05511_leading	+	1312183	1312443
07101103-JYTSEQ_16_33.M13_PUC_R_A05.ab1	+	1364050	1364110	PXO_04761_leading	+	1363315	1364064
07101103-JYTSEQ_12_28.M13_PUC_R_D04.ab1	+	1363999	1364111	PXO_04761_leading	+	1363315	1364064
07101103-JYTSEQ_18_02.M13_PUC_R_B01.ab1	+	1363994	1364110	PXO_04761_leading	+	1363315	1364064
07101103-JYTSEQ_05_52.M13_PUC_R_D07.ab1	+	1367053	1367116	PXO_04757_leading	+	1365011	1367068
07101103-JYTSEQ_29_44.M13_PUC_R_D06.ab1	+	1452102	1452255	PXO_04827_leading	+	1451492	1452214
07101103-JYTSEQ_37_52.M13_PUC_R_D07.ab1	+	1457168	1457302	PXO_04833_leading	+	1455663	1457252
07101103-JYTSEQ_02_32_H04.M13_PUC_R_A08.ab1	+	1520517	1520601	PXO_04862_leading	+	1518994	1520595
07101103-JYTSEQ_36_43.M13_PUC_R_C06.ab1	+	1520814	1521097	PXO_04861_leading	+	1520747	1520893
07101103-JYTSEQ_30_15.M13_PUC_R_G02.ab1	+	1528356	1528480	PXO_04891_leading	+	1527986	1528405
07101103-JYTSEQ_08_23.M13_PUC_R_G03.ab1	+	1528356	1528480	PXO_04891_leading	+	1527986	1528405
07101103-JYTSEQ_12_45.M13_PUC_R_E06.ab1	+	1542140	1542238	PXO_rna8_leading	+	1542126	1542201
07101103-JYTSEQ_03_96_H12.M13_PUC_R_H07.ab1	+	1542139	1542239	PXO_rna8_leading	+	1542126	1542201
07101103-JYTSEQ_32_93.M13_PUC_R_E12.ab1	+	1542135	1542286	PXO_rna8_leading	+	1542126	1542201
07101103-JYTSEQ_22_87.M13_PUC_R_G11.ab1	+	1542136	1542311	PXO_rna8_leading	+	1542126	1542201
07101103-JYTSEQ_06_90.M13_PUC_R_B12.ab1	+	1542143	1542239	PXO_rna8_leading	+	1542126	1542201
07101103-JYTSEQ_25_45.M13_PUC_R_E06.ab1	+	1542149	1542328	PXO_rna8_leading	+	1542126	1542201
07101103-JYTSEQ_25_96.M13_PUC_R_H12.ab1	+	1542135	1542244	PXO_rna8_leading	+	1542126	1542201
07101103-JYTSEQ_33_36.M13_PUC_R_D05.ab1	+	1542134	1542304	PXO_rna8_leading	+	1542126	1542201
07101103-JYTSEQ_34_89.M13_PUC_R_A12.ab1	+	1548344	1548572	PXO_00005_leading	+	1546629	1548509
07101103-JYTSEQ_19_09.M13_PUC_R_A02.ab1	+	1548351	1548612	PXO_00005_leading	+	1546629	1548509
07101103-JYTSEQ_09_50.M13_PUC_R_B07.ab1	+	1619006	1619195	PXO_00248_leading	+	1615187	1619060
07101103-JYTSEQ_20_38.M13_PUC_R_F05.ab1	+	1714664	1714737	PXO_00158_leading	+	1712735	1714675
07101103-JYTSEQ_32_68.M13_PUC_R_D09.ab1	+	1718234	1718413	PXO_00154_leading	+	1717081	1718367
07101103-JYTSEQ_07_68.M13_PUC_R_D09.ab1	+	1727133	1727305	PXO_00146_leading	+	1727065	1727277
07101103-JYTSEQ_12_72.M13_PUC_R_H09.ab1	+	1765989	1766035	PXO_00097_leading	+	1765757	1766011
07101103-JYTSEQ_14_16.M13_PUC_R_H02.ab1	+	1974217	1974330	PXO_00426_leading	+	1974126	1974260
07101103-JYTSEQ_23_34.M13_PUC_R_B05.ab1	+	2007236	2007410	PXO_00395_leading	+	2006797	2007357
07101103-JYTSEQ_27_44.M13_PUC_R_D06.ab1	+	2010730	2010858	PXO_00393_leading	+	2008974	2010821
07101103-JYTSEQ_31_70.M13_PUC_R_F09.ab1	+	2010674	2010858	PXO_00393_leading	+	2008974	2010821
07101103-JYTSEQ_07_21.M13_PUC_R_E03.ab1	+	2034834	2035141	PXO_00366_leading	+	2034607	2035095
07101103-JYTSEQ_23_43.M13_PUC_R_C06.ab1	+	2034931	2035141	PXO_00366_leading	+	2034607	2035095
07101103-JYTSEQ_06_88.M13_PUC_R_H11.ab1	+	2045654	2045796	PXO_00354_leading	+	2045239	2045736
07101103-JYTSEQ_28_40.M13_PUC_R_H05.ab1	+	2046906	2047139	PXO_00353_leading	+	2046067	2047074
07101103-JYTSEQ_16_48.M13_PUC_R_H06.ab1	+	2048369	2048394	PXO_00352_leading	+	2047146	2048387
07101103-JYTSEQ_08_56.M13_PUC_R_H07.ab1	+	2066828	2067027	PXO_00334_leading	+	2063608	2066987
07101103-JYTSEQ_10_11.M13_PUC_R_C02.ab1	+	2114235	2114393	PXO_00526_leading	+	2113228	2114331
07101103-JYTSEQ_35_77.M13_PUC_R_E10.ab1	+	2147355	2147511	PXO_00774_leading	+	2146507	2147486
07101103-JYTSEQ_35_33.M13_PUC_R_A05.ab1	+	2168391	2168588	PXO_00747_leading	+	2168060	2168398
07101103-JYTSEQ_29_85.M13_PUC_R_E11.ab1	+	2169390	2169537	PXO_00745_leading	+	2169196	2169426
07101103-JYTSEQ_31_53.M13_PUC_R_E07.ab1	+	2169394	2169536	PXO_00745_leading	+	2169196	2169426
07101103-JYTSEQ_30_77.M13_PUC_R_E10.ab1	+	2183745	2184003	PXO_00734_leading	+	2181248	2183944
07101103-JYTSEQ_29_63.M13_PUC_R_G08.ab1	+	2234812	2235016	PXO_00694_leading	+	2234812	2234949
07101103-JYTSEQ_27_95.M13_PUC_R_G12.ab1	+	2258263	2258606	PXO_00673_leading	+	2257095	2258554
07101103-JYTSEQ_36_64.M13_PUC_R_H08.ab1	+	2313693	2313790	PXO_05596_leading	+	2312939	2313702
07101103-JYTSEQ_13_42.M13_PUC_R_B06.ab1	+	2345183	2345287	PXO_rna23_leading	+	2345173	2345248
07101103-JYTSEQ_22_49.M13_PUC_R_A07.ab1	+	2977781	2977913	PXO_01197_leading	+	2976675	2977877
07101103-JYTSEQ_37_83.M13_PUC_R_C11.ab1	+	2977756	2977913	PXO_01197_leading	+	2976675	2977877
07101103-JYTSEQ_36_18.M13_PUC_R_B03.ab1	+	2977756	2977913	PXO_01197_leading	+	2976675	2977877
07101103-JYTSEQ_24_93.M13_PUC_R_E12.ab1	+	2977753	2977913	PXO_01197_leading	+	2976675	2977877
07101103-JYTSEQ_07_19.M13_PUC_R_C03.ab1	+	3005503	3005779	PXO_01171_leading	+	3003719	3005635
07101103-JYTSEQ_07_18.M13_PUC_R_B03.ab1	+	3005473	3005700	PXO_01171_leading	+	3003719	3005635
07101103-JYTSEQ_33_52.M13_PUC_R_D07.ab1	+	3075979	3076314	PXO_01811_leading	+	3074931	3076274
07101103-JYTSEQ_37_78.M13_PUC_R_F10.ab1	+	3105212	3105410	PXO_01782_leading	+	3103931	3105324
07101103-JYTSEQ_18_89.M13_PUC_R_A12.ab1	+	3105293	3105371	PXO_01782_leading	+	3103931	3105324
07101103-JYTSEQ_13_62.M13_PUC_R_F08.ab1	+	3138930	3139046	PXO_01746_leading	+	3137912	3139012
07101103-JYTSEQ_22_09.M13_PUC_R_A02.ab1	+	3205973	3206013	PXO_01687_leading	+	3205417	3205986
07101103-JYTSEQ_18_22.M13_PUC_R_F03.ab1	+	3205965	3206052	PXO_01687_leading	+	3205417	3205986
07101103-JYTSEQ_09_34.M13_PUC_R_B05.ab1	+	3205956	3206266	PXO_01687_leading	+	3205417	3205986
07101103-JYTSEQ_20_09.M13_PUC_R_A02.ab1	+	3205981	3206053	PXO_01687_leading	+	3205417	3205986
07101103-JYTSEQ_14_03.M13_PUC_R_C01.ab1	+	3205976	3206053	PXO_01687_leading	+	3205417	3205986
07101103-JYTSEQ_01_24_H03.M13_PUC_R_A02.ab1	+	3205962	3206052	PXO_01687_leading	+	3205417	3205986
07101103-JYTSEQ_21_50.M13_PUC_R_B07.ab1	+	3205973	3206053	PXO_01687_leading	+	3205417	3205986
07101103-JYTSEQ_01_35.SP6_C05.ab1	+	3205983	3206029	PXO_01687_leading	+	3205417	3205986
07101103-JYTSEQ_07_70.M13_PUC_R_F09.ab1	+	3234292	3234452	PXO_01660_leading	+	3233041	3234384
07101103-JYTSEQ_37_71.M13_PUC_R_G09.ab1	+	3408060	3408290	PXO_01510_leading	+	3406914	3408176
07101103-JYTSEQ_28_50.M13_PUC_R_B07.ab1	+	3526308	3526432	PXO_01375_leading	+	3525074	3526309
07101103-JYTSEQ_21_59.M13_PUC_R_C08.ab1	+	3904236	3904354	PXO_02016_leading	+	3903251	3904249
07101103-JYTSEQ_28_21.M13_PUC_R_E03.ab1	+	3919344	3919481	PXO_01996_leading	+	3919316	3919456
07101103-JYTSEQ_36_04.M13_PUC_R_D01.ab1	+	3919403	3919538	PXO_01996_leading	+	3919316	3919456
07101103-JYTSEQ_13_26.M13_PUC_R_B04.ab1	+	3927306	3927378	PXO_01988_leading	+	3926906	3927331
07101103-JYTSEQ_29_26.M13_PUC_R_B04.ab1	+	3933207	3933374	PXO_01979_leading	+	3931770	3933227
07101103-JYTSEQ_08_54.M13_PUC_R_F07.ab1	+	3973558	3973766	PXO_01940_leading	+	3973154	3973609
07101103-JYTSEQ_36_83.M13_PUC_R_C11.ab1	+	4025731	4025868	PXO_02262_leading	+	4024969	4025760
07101103-JYTSEQ_08_76.M13_PUC_R_D10.ab1	+	4046991	4047220	PXO_02236_leading	+	4046371	4047027
07101103-JYTSEQ_05_94.M13_PUC_R_F12.ab1	+	4148418	4148477	PXO_02300_leading	+	4146335	4148422
07101103-JYTSEQ_25_63.M13_PUC_R_G08.ab1	+	4234340	4234495	PXO_02388_leading	+	4233782	4234405
07101103-JYTSEQ_03_90_B12.M13_PUC_R_D07.ab1	+	4274915	4275056	PXO_02424_leading	+	4274041	4274967
07101103-JYTSEQ_33_84.M13_PUC_R_D11.ab1	+	4274855	4275056	PXO_02424_leading	+	4274041	4274967
07101103-JYTSEQ_24_73.M13_PUC_R_A10.ab1	+	4336772	4336917	PXO_02484_leading	+	4336092	4336853
07101103-JYTSEQ_11_58.M13_PUC_R_B08.ab1	+	4336732	4336973	PXO_02484_leading	+	4336092	4336853
07101103-JYTSEQ_07_79.M13_PUC_R_G10.ab1	+	4336694	4336907	PXO_02484_leading	+	4336092	4336853
07101103-JYTSEQ_33_01.M13_PUC_R_A01.ab1	+	4347065	4347278	PXO_02495_leading	+	4345021	4347123
07101103-JYTSEQ_09_67.M13_PUC_R_C09.ab1	+	4406377	4406509	PXO_02552_leading	+	4404336	4406459
07101103-JYTSEQ_23_36.M13_PUC_R_D05.ab1	+	4430704	4430918	PXO_02584_leading	+	4430182	4430799
07101103-JYTSEQ_21_13.M13_PUC_R_E02.ab1	+	4443503	4443580	PXO_02598_leading	+	4442972	4443508
07101103-JYTSEQ_23_18.M13_PUC_R_B03.ab1	+	4443066	4443578	PXO_02598_leading	+	4442972	4443508
07101103-JYTSEQ_32_04.M13_PUC_R_D01.ab1	+	4482004	4482183	PXO_02631_leading	+	4481276	4482058
07101103-JYTSEQ_06_54.M13_PUC_R_F07.ab1	+	4568711	4568855	PXO_05749_leading	+	4568494	4568739
07101103-JYTSEQ_29_35.M13_PUC_R_C05.ab1	+	4653248	4653368	PXO_03144_leading	+	4652901	4653356
07101103-JYTSEQ_09_71.M13_PUC_R_G09.ab1	+	4710417	4710653	PXO_03081_leading	+	4710289	4710567
07101103-JYTSEQ_07_27.M13_PUC_R_C04.ab1	+	4716785	4717109	PXO_03075_leading	+	4716460	4717035
07101103-JYTSEQ_34_06.M13_PUC_R_F01.ab1	+	4721581	4721706	PXO_03070_leading	+	4721209	4721673
07101103-JYTSEQ_24_94.M13_PUC_R_F12.ab1	+	4745704	4745829	PXO_03044_leading	+	4745191	4745766
07101103-JYTSEQ_37_10.M13_PUC_R_B02.ab1	+	4745642	4745819	PXO_03044_leading	+	4745191	4745766
07101103-JYTSEQ_23_64.M13_PUC_R_H08.ab1	+	4768924	4769115	PXO_03019_leading	+	4767584	4768939
07101103-JYTSEQ_37_60.M13_PUC_R_D08.ab1	+	4828584	4828715	PXO_02971_leading	+	4827576	4828592
07101103-JYTSEQ_32_56.M13_PUC_R_H07.ab1	+	4866378	4866539	PXO_02939_leading	+	4865052	4866470
07101103-JYTSEQ_30_69.M13_PUC_R_E09.ab1	+	5012082	5012273	PXO_02789_leading	+	5011515	5012264
07101103-JYTSEQ_29_72.M13_PUC_R_H09.ab1	+	5013273	5013578	PXO_02788_leading	+	5012383	5013503
07101103-JYTSEQ_30_14.M13_PUC_R_F02.ab1	+	5032018	5032226	PXO_02764_leading	+	5031596	5032225
07101103-JYTSEQ_10_86.M13_PUC_R_F11.ab1	+	5034979	5035103	PXO_02761_leading	+	5032863	5035031
07101103-JYTSEQ_32_05.M13_PUC_R_E01.ab1	+	5043694	5043934	PXO_02755_leading	+	5043061	5043837
07101103-JYTSEQ_32_12.M13_PUC_R_D02.ab1	+	5105339	5105485	PXO_03296_leading	+	5104354	5105412
07101103-JYTSEQ_33_83.M13_PUC_R_C11.ab1	+	5121211	5121355	PXO_03273_leading	+	5120457	5121311
07101103-JYTSEQ_37_11.M13_PUC_R_C02.ab1	+	5179503	5179726	PXO_03549_leading	+	5178313	5179625
07101103-JYTSEQ_06_89.M13_PUC_R_A12.ab1	+	5179608	5179685	PXO_03549_leading	+	5178313	5179625
07101103-JYTSEQ_33_95.M13_PUC_R_G12.ab1	-	139291	139438	PXO_03345_leading	-	139333	139536
07101103-JYTSEQ_28_86.M13_PUC_R_F11.ab1	-	229130	229297	PXO_03636_leading	-	229172	231076
07101103-JYTSEQ_15_95.M13_PUC_R_G12.ab1	-	234521	234588	PXO_03631_leading	-	234551	235456
07101103-JYTSEQ_10_37.M13_PUC_R_E05.ab1	-	234487	234617	PXO_03631_leading	-	234551	235456
07101103-JYTSEQ_21_55.M13_PUC_R_G07.ab1	-	234519	234569	PXO_03631_leading	-	234551	235456
07101103-JYTSEQ_05_51.M13_PUC_R_C07.ab1	-	417285	417385	PXO_03827_leading	-	417338	420016
07101103-JYTSEQ_14_18.M13_PUC_R_B03.ab1	-	417281	417362	PXO_03827_leading	-	417338	420016
07101103-JYTSEQ_31_60.M13_PUC_R_D08.ab1	-	482178	482315	PXO_03749_leading	-	482281	483141
07101103-JYTSEQ_28_23.M13_PUC_R_G03.ab1	-	510304	510857	PXO_03719_leading	-	510490	512379
07101103-JYTSEQ_36_74.M13_PUC_R_B10.ab1	-	572279	572467	PXO_03933_leading	-	572428	572718
07101103-JYTSEQ_25_53.M13_PUC_R_E07.ab1	-	625299	625435	PXO_03981_leading	-	625353	628601
07101103-JYTSEQ_10_27.M13_PUC_R_C04.ab1	-	746693	746874	PXO_04101_leading	-	746791	747006
07101103-JYTSEQ_07_11.M13_PUC_R_C02.ab1	-	796044	796299	PXO_04214_leading	-	796132	802003
07101103-JYTSEQ_28_44.M13_PUC_R_D06.ab1	-	833350	833662	PXO_05814_leading	-	833558	833683
07101103-JYTSEQ_28_17.M13_PUC_R_A03.ab1	-	844935	845426	PXO_04165_leading	-	845048	846721
07101103-JYTSEQ_25_34.M13_PUC_R_B05.ab1	-	867378	867700	PXO_04143_leading	-	867475	867891
07101103-JYTSEQ_15_26.M13_PUC_R_B04.ab1	-	895188	895246	PXO_04275_leading	-	895204	896094
07101103-JYTSEQ_34_40.M13_PUC_R_H05.ab1	-	999730	999943	PXO_04432_leading	-	999789	1000547
07101103-JYTSEQ_27_30.M13_PUC_R_F04.ab1	-	1034956	1035087	PXO_04391_leading	-	1034962	1035186
07101103-JYTSEQ_28_75.M13_PUC_R_C10.ab1	-	1075663	1075804	PXO_04355_leading	-	1075692	1076252
07101103-JYTSEQ_23_60.M13_PUC_R_D08.ab1	-	1103531	1103680	PXO_04686_leading	-	1103595	1104806
07101103-JYTSEQ_35_78.M13_PUC_R_F10.ab1	-	1103531	1103688	PXO_04686_leading	-	1103595	1104806
07101103-JYTSEQ_28_33.M13_PUC_R_A05.ab1	-	1120124	1120289	PXO_04670_leading	-	1120233	1120544
07101103-JYTSEQ_30_83.M13_PUC_R_C11.ab1	-	1157369	1157639	PXO_04628_leading	-	1157379	1158851
07101103-JYTSEQ_17_08.M13_PUC_R_H01.ab1	-	1191494	1191548	PXO_04589_leading	-	1191538	1192101
07101103-JYTSEQ_10_10.M13_PUC_R_B02.ab1	-	1207878	1208109	PXO_04568_leading	-	1207999	1208418
07101103-JYTSEQ_11_59.M13_PUC_R_C08.ab1	-	1223053	1223224	PXO_04552_leading	-	1223065	1223847
07101103-JYTSEQ_25_69.M13_PUC_R_E09.ab1	-	1327540	1327689	PXO_04702_leading	-	1327676	1328635
07101103-JYTSEQ_32_33.M13_PUC_R_A05.ab1	-	1379026	1379157	PXO_04745_leading	-	1379055	1382519
07101103-JYTSEQ_32_02.M13_PUC_R_B01.ab1	-	1382855	1383032	PXO_04744_leading	-	1382922	1383464
07101103-JYTSEQ_23_11.M13_PUC_R_C02.ab1	-	1514220	1514572	PXO_04865_leading	-	1514232	1516667
07101103-JYTSEQ_25_59.M13_PUC_R_C08.ab1	-	1685464	1685673	PXO_00188_leading	-	1685589	1687004
07101103-JYTSEQ_35_84.M13_PUC_R_D11.ab1	-	1689275	1689462	PXO_00184_leading	-	1689403	1690020
07101103-JYTSEQ_21_36.M13_PUC_R_D05.ab1	-	1796828	1796940	PXO_00064_leading	-	1796891	1799659
07101103-JYTSEQ_04_46.M13-PUC-R_F06.ab1	-	1796830	1796943	PXO_00064_leading	-	1796891	1799659
07101103-JYTSEQ_34_49.M13_PUC_R_A07.ab1	-	1817950	1818154	PXO_00047_leading	-	1817998	1820199
07101103-JYTSEQ_32_38.M13_PUC_R_F05.ab1	-	1843941	1844110	PXO_00027_leading	-	1844027	1844887
07101103-JYTSEQ_14_65.M13_PUC_R_A09.ab1	-	1844014	1844101	PXO_00027_leading	-	1844027	1844887
07101103-JYTSEQ_22_51.M13_PUC_R_C07.ab1	-	1915355	1915432	PXO_00474_leading	-	1915390	1916619
07101103-JYTSEQ_07_22.M13_PUC_R_F03.ab1	-	1983797	1983932	PXO_00415_leading	-	1983830	1985167
07101103-JYTSEQ_16_11.M13_PUC_R_C02.ab1	-	2024745	2024874	PXO_00376_leading	-	2024792	2026600
07101103-JYTSEQ_31_15.M13_PUC_R_G02.ab1	-	2024742	2024906	PXO_00376_leading	-	2024792	2026600
07101103-JYTSEQ_35_72.M13_PUC_R_H09.ab1	-	2024745	2024912	PXO_00376_leading	-	2024792	2026600
07101103-JYTSEQ_17_21.M13_PUC_R_E03.ab1	-	2110979	2111088	PXO_00528_leading	-	2111030	2112526
07101103-JYTSEQ_37_12.M13_PUC_R_D02.ab1	-	2110949	2111109	PXO_00528_leading	-	2111030	2112526
07101103-JYTSEQ_09_93.M13_PUC_R_E12.ab1	-	2110928	2111087	PXO_00528_leading	-	2111030	2112526
07101103-JYTSEQ_22_01.M13_PUC_R_A01.ab1	-	2132788	2132866	PXO_05583_leading	-	2132853	2133944
07101103-JYTSEQ_25_65.M13_PUC_R_A09.ab1	-	2132789	2133006	PXO_05583_leading	-	2132853	2133944
07101103-JYTSEQ_30_81.M13_PUC_R_A11.ab1	-	2184941	2185221	PXO_00731_leading	-	2184980	2185732
07101103-JYTSEQ_37_75.M13_PUC_R_C10.ab1	-	2242334	2242495	PXO_00684_leading	-	2242396	2244288
07101103-JYTSEQ_36_37.M13_PUC_R_E05.ab1	-	2311268	2311504	PXO_00619_leading	-	2311297	2311620
07101103-JYTSEQ_26_85.M13_PUC_R_E11.ab1	-	2318057	2318256	PXO_00610_leading	-	2318073	2319775
07101103-JYTSEQ_06_43.M13_PUC_R_C06.ab1	-	2426615	2426730	PXO_00801_leading	-	2426658	2428509
07101103-JYTSEQ_31_75.M13_PUC_R_C10.ab1	-	2431681	2431971	PXO_00795_leading	-	2431867	2434227
07101103-JYTSEQ_35_83.M13_PUC_R_C11.ab1	-	2455931	2456135	PXO_00909_leading	-	2456093	2456983
07101103-JYTSEQ_11_27.M13_PUC_R_C04.ab1	-	2475410	2475588	PXO_00891_leading	-	2475469	2477154
07101103-JYTSEQ_09_45.M13_PUC_R_E06.ab1	-	2477258	2477418	PXO_00890_leading	-	2477338	2478021
07101103-JYTSEQ_24_24.M13_PUC_R_H03.ab1	-	2477293	2477477	PXO_00890_leading	-	2477338	2478021
07101103-JYTSEQ_07_86.M13_PUC_R_F11.ab1	-	2477261	2477479	PXO_00890_leading	-	2477338	2478021
07101103-JYTSEQ_35_82.M13_PUC_R_B11.ab1	-	2477292	2477492	PXO_00890_leading	-	2477338	2478021
07101103-JYTSEQ_25_18.M13_PUC_R_B03.ab1	-	2477297	2477492	PXO_00890_leading	-	2477338	2478021
07101103-JYTSEQ_32_46.M13_PUC_R_F06.ab1	-	2477297	2477497	PXO_00890_leading	-	2477338	2478021
07101103-JYTSEQ_33_10.M13_PUC_R_B02.ab1	-	2477292	2477492	PXO_00890_leading	-	2477338	2478021
07101103-JYTSEQ_09_70.M13_PUC_R_F09.ab1	-	2477301	2477494	PXO_00890_leading	-	2477338	2478021
07101103-JYTSEQ_34_71.M13_PUC_R_G09.ab1	-	2477294	2477482	PXO_00890_leading	-	2477338	2478021
07101103-JYTSEQ_34_31.M13_PUC_R_G04.ab1	-	2477261	2477480	PXO_00890_leading	-	2477338	2478021
07101103-JYTSEQ_31_16.M13_PUC_R_H02.ab1	-	2477292	2477492	PXO_00890_leading	-	2477338	2478021
07101103-JYTSEQ_19_06.M13_PUC_R_F01.ab1	-	2491503	2491619	PXO_00878_leading	-	2491544	2494522
07101103-JYTSEQ_31_26.M13_PUC_R_B04.ab1	-	2955325	2955593	PXO_01223_leading	-	2955326	2956300
07101103-JYTSEQ_03_04.SP6_D01.ab1	-	2961489	2961578	PXO_01214_leading	-	2961562	2962971
07101103-JYTSEQ_15_48.M13_PUC_R_H06.ab1	-	2961477	2961604	PXO_01214_leading	-	2961562	2962971
07101103-JYTSEQ_24_72.M13_PUC_R_H09.ab1	-	2990785	2990901	PXO_01185_leading	-	2990850	2992775
07101103-JYTSEQ_30_67.M13_PUC_R_C09.ab1	-	2990785	2990898	PXO_01185_leading	-	2990850	2992775
07101103-JYTSEQ_24_74.M13_PUC_R_B10.ab1	-	2990785	2990960	PXO_01185_leading	-	2990850	2992775
07101103-JYTSEQ_26_70.M13_PUC_R_F09.ab1	-	2990785	2990875	PXO_01185_leading	-	2990850	2992775
07101103-JYTSEQ_23_70.M13_PUC_R_F09.ab1	-	3021098	3021236	PXO_01151_leading	-	3021148	3021645
07101103-JYTSEQ_29_29.M13_PUC_R_E04.ab1	-	3021098	3021193	PXO_01151_leading	-	3021148	3021645
07101103-JYTSEQ_25_36.M13_PUC_R_D05.ab1	-	3021100	3021242	PXO_01151_leading	-	3021148	3021645
07101103-JYTSEQ_19_72.M13_PUC_R_H09.ab1	-	3021098	3021211	PXO_01151_leading	-	3021148	3021645
07101103-JYTSEQ_08_88.M13_PUC_R_H11.ab1	-	3021098	3021232	PXO_01151_leading	-	3021148	3021645
07101103-JYTSEQ_05_29.M13_PUC_R_E04.ab1	-	3021099	3021160	PXO_01151_leading	-	3021148	3021645
07101103-JYTSEQ_34_57.M13_PUC_R_A08.ab1	-	3020927	3021214	PXO_01151_leading	-	3021148	3021645
07101103-JYTSEQ_08_64.M13_PUC_R_H08.ab1	-	3139034	3139310	PXO_01745_leading	-	3139073	3141901
07101103-JYTSEQ_10_74.M13_PUC_R_B10.ab1	-	3139046	3139216	PXO_01745_leading	-	3139073	3141901
07101103-JYTSEQ_15_93.M13_PUC_R_E12.ab1	-	3350656	3350755	PXO_01563_leading	-	3350706	3351674
07101103-JYTSEQ_07_37.M13_PUC_R_E05.ab1	-	3354683	3354877	PXO_01558_leading	-	3354810	3356654
07101103-JYTSEQ_08_48.M13_PUC_R_H06.ab1	-	3359841	3359973	PXO_01553_leading	-	3359893	3360420
07101103-JYTSEQ_30_33.M13_PUC_R_A05.ab1	-	3416023	3416310	PXO_01502_leading	-	3416059	3416316
07101103-JYTSEQ_24_69.M13_PUC_R_E09.ab1	-	3415962	3416314	PXO_01502_leading	-	3416059	3416316
07101103-JYTSEQ_06_94.M13_PUC_R_F12.ab1	-	3415962	3416267	PXO_01502_leading	-	3416059	3416316
07101103-JYTSEQ_33_28.M13_PUC_R_D04.ab1	-	3415962	3416129	PXO_01502_leading	-	3416059	3416316
07101103-JYTSEQ_09_35.M13_PUC_R_C05.ab1	-	3415963	3416285	PXO_01502_leading	-	3416059	3416316
07101103-JYTSEQ_32_65.M13_PUC_R_A09.ab1	-	3415963	3416194	PXO_01502_leading	-	3416059	3416316
07101103-JYTSEQ_30_39.M13_PUC_R_G05.ab1	-	3429088	3429275	PXO_01479_leading	-	3429186	3429521
07101103-JYTSEQ_12_04.M13_PUC_R_D01.ab1	-	3510865	3510919	PXO_01394_leading	-	3510874	3512328
07101103-JYTSEQ_31_78.M13_PUC_R_F10.ab1	-	3521057	3521239	PXO_01383_leading	-	3521102	3523051
07101103-JYTSEQ_37_14.M13_PUC_R_F02.ab1	-	3595643	3595813	PXO_01303_leading	-	3595689	3598403
07101103-JYTSEQ_34_26.M13_PUC_R_B04.ab1	-	3601067	3601320	PXO_01300_leading	-	3601080	3602543
07101103-JYTSEQ_13_54.M13_PUC_R_F07.ab1	-	3696957	3697027	PXO_01878_leading	-	3696960	3697310
07101103-JYTSEQ_28_08.M13_PUC_R_H01.ab1	-	3742129	3742348	PXO_01830_leading	-	3742180	3742943
07101103-JYTSEQ_30_55.M13_PUC_R_G07.ab1	-	3781765	3782091	PXO_02118_leading	-	3781842	3783242
07101103-JYTSEQ_34_42.M13_PUC_R_B06.ab1	-	3781764	3781968	PXO_02118_leading	-	3781842	3783242
07101103-JYTSEQ_26_74.M13_PUC_R_B10.ab1	-	3865162	3865384	PXO_02046_leading	-	3865269	3866765
07101103-JYTSEQ_15_38.M13_PUC_R_F05.ab1	-	3865261	3865378	PXO_02046_leading	-	3865269	3866765
07101103-JYTSEQ_29_47.M13_PUC_R_G06.ab1	-	3902382	3902559	PXO_02018_leading	-	3902439	3902882
07101103-JYTSEQ_10_42.M13_PUC_R_B06.ab1	-	3968071	3968215	PXO_01943_leading	-	3968211	3970103
07101103-JYTSEQ_33_43.M13_PUC_R_C06.ab1	-	4021958	4022084	PXO_02143_leading	-	4022033	4023415
07101103-JYTSEQ_27_21.M13_PUC_R_E03.ab1	-	4134243	4134443	PXO_02282_leading	-	4134355	4134804
07101103-JYTSEQ_25_71.M13_PUC_R_G09.ab1	-	4136136	4136305	PXO_02286_leading	-	4136247	4136714
07101103-JYTSEQ_36_86.M13_PUC_R_F11.ab1	-	4209104	4209257	PXO_02360_leading	-	4209122	4209352
07101103-JYTSEQ_22_70.M13_PUC_R_F09.ab1	-	4209104	4209182	PXO_02360_leading	-	4209122	4209352
07101103-JYTSEQ_14_35.M13_PUC_R_C05.ab1	-	4209069	4209203	PXO_02360_leading	-	4209122	4209352
07101103-JYTSEQ_33_08.M13_PUC_R_H01.ab1	-	4291190	4291361	PXO_02440_leading	-	4291220	4291570
07101103-JYTSEQ_29_53.M13_PUC_R_E07.ab1	-	4329247	4329517	PXO_02476_leading	-	4329352	4330638
07101103-JYTSEQ_27_27.M13_PUC_R_C04.ab1	-	4329248	4329402	PXO_02476_leading	-	4329352	4330638
07101103-JYTSEQ_32_64.M13_PUC_R_H08.ab1	-	4330695	4330807	PXO_02477_leading	-	4330763	4331389
07101103-JYTSEQ_32_25.M13_PUC_R_A04.ab1	-	4331398	4331579	PXO_02478_leading	-	4331482	4332774
07101103-JYTSEQ_23_76.M13_PUC_R_D10.ab1	-	4331401	4331566	PXO_02478_leading	-	4331482	4332774
07101103-JYTSEQ_36_03.M13_PUC_R_C01.ab1	-	4331397	4331546	PXO_02478_leading	-	4331482	4332774
07101103-JYTSEQ_26_77.M13_PUC_R_E10.ab1	-	4354632	4354842	PXO_02504_leading	-	4354742	4356208
07101103-JYTSEQ_32_28.M13_PUC_R_D04.ab1	-	4525941	4526101	PXO_02710_leading	-	4526024	4526263
07101103-JYTSEQ_29_14.M13_PUC_R_F02.ab1	-	4525976	4526237	PXO_02710_leading	-	4526024	4526263
07101103-JYTSEQ_35_74.M13_PUC_R_B10.ab1	-	4525941	4526099	PXO_02710_leading	-	4526024	4526263
07101103-JYTSEQ_29_87.M13_PUC_R_G11.ab1	-	4525941	4526103	PXO_02710_leading	-	4526024	4526263
07101103-JYTSEQ_25_04.M13_PUC_R_D01.ab1	-	4568641	4568889	PXO_02671_leading	-	4568690	4572487
07101103-JYTSEQ_21_12.M13_PUC_R_D02.ab1	-	4573389	4573492	PXO_02669_leading	-	4573465	4577409
07101103-JYTSEQ_33_58.M13_PUC_R_B08.ab1	-	4659603	4659797	PXO_03136_leading	-	4659713	4660519
07101103-JYTSEQ_27_70.M13_PUC_R_F09.ab1	-	4659601	4659798	PXO_03136_leading	-	4659713	4660519
07101103-JYTSEQ_03_89_A12.M13_PUC_R_C07.ab1	-	4687297	4687359	PXO_03108_leading	-	4687347	4687583
07101103-JYTSEQ_22_65.M13_PUC_R_A09.ab1	-	4687294	4687352	PXO_03108_leading	-	4687347	4687583
07101103-JYTSEQ_30_66.M13_PUC_R_B09.ab1	-	4687299	4687367	PXO_03108_leading	-	4687347	4687583
07101103-JYTSEQ_19_42.M13_PUC_R_B06.ab1	-	4690700	4690816	PXO_03103_leading	-	4690749	4692572
07101103-JYTSEQ_07_69.M13_PUC_R_E09.ab1	-	4711009	4711291	PXO_03080_leading	-	4711128	4712465
07101103-JYTSEQ_25_10.M13_PUC_R_B02.ab1	-	4740913	4741134	PXO_03048_leading	-	4740990	4742423
07101103-JYTSEQ_27_96.M13_PUC_R_H12.ab1	-	4888000	4888219	PXO_02913_leading	-	4888050	4888910
07101103-JYTSEQ_20_21.M13_PUC_R_E03.ab1	-	4902271	4902331	PXO_02897_leading	-	4902321	4904819
07101103-JYTSEQ_13_03.M13_PUC_R_C01.ab1	-	4902271	4902331	PXO_02897_leading	-	4902321	4904819
07101103-JYTSEQ_13_11.M13_PUC_R_C02.ab1	-	4902260	4902340	PXO_02897_leading	-	4902321	4904819
07101103-JYTSEQ_02_21_E03.M13_PUC_R_C07.ab1	-	4902271	4902331	PXO_02897_leading	-	4902321	4904819
07101103-JYTSEQ_27_11.M13_PUC_R_C02.ab1	-	4902271	4902329	PXO_02897_leading	-	4902321	4904819
07101103-JYTSEQ_25_95.M13_PUC_R_G12.ab1	-	4902215	4902338	PXO_02897_leading	-	4902321	4904819
07101103-JYTSEQ_32_42.M13_PUC_R_B06.ab1	-	4952343	4952582	PXO_02853_leading	-	4952414	4952623
07101103-JYTSEQ_09_51.M13_PUC_R_C07.ab1	-	4952345	4952475	PXO_02853_leading	-	4952414	4952623
07101103-JYTSEQ_34_43.M13_PUC_R_C06.ab1	-	4952343	4952556	PXO_02853_leading	-	4952414	4952623
07101103-JYTSEQ_08_40.M13_PUC_R_H05.ab1	-	4952361	4952601	PXO_02853_leading	-	4952414	4952623
07101103-JYTSEQ_25_20.M13_PUC_R_D03.ab1	-	4966354	4966539	PXO_02836_leading	-	4966415	4967086
07101103-JYTSEQ_29_13.M13_PUC_R_E02.ab1	-	4966353	4966546	PXO_02836_leading	-	4966415	4967086
07101103-JYTSEQ_23_77.M13_PUC_R_E10.ab1	-	4980546	4980894	PXO_02819_leading	-	4980680	4983214
07101103-JYTSEQ_27_94.M13_PUC_R_F12.ab1	-	4986341	4986596	PXO_02814_leading	-	4986515	4987477
07101103-JYTSEQ_15_35.M13_PUC_R_C05.ab1	-	4986359	4986522	PXO_02814_leading	-	4986515	4987477
07101103-JYTSEQ_08_57.M13_PUC_R_A08.ab1	-	5008738	5008857	PXO_02792_leading	-	5008844	5009551
07101103-JYTSEQ_35_76.M13_PUC_R_D10.ab1	-	5008683	5008853	PXO_02792_leading	-	5008844	5009551
07101103-JYTSEQ_20_25.M13_PUC_R_A04.ab1	-	5022595	5022694	PXO_02775_leading	-	5022662	5022946
07101103-JYTSEQ_32_31.M13_PUC_R_G04.ab1	-	5045726	5045930	PXO_02752_leading	-	5045907	5049359
07101103-JYTSEQ_08_53.M13_PUC_R_E07.ab1	-	5126773	5126921	PXO_03266_leading	-	5126878	5128197
07101103-JYTSEQ_08_37.M13_PUC_R_E05.ab1	-	5129667	5129870	PXO_03264_leading	-	5129749	5132431
07101103-JYTSEQ_20_14.M13_PUC_R_F02.ab1	-	5175894	5175984	PXO_03551_leading	-	5175947	5177287
07101103-JYTSEQ_10_78.M13_PUC_R_F10.ab1	-	5239244	5239397	PXO_03486_leading	-	5239261	5239590
07101103-JYTSEQ_08_47.M13_PUC_R_G06.ab1	-	5239645	5239831	PXO_03485_leading	-	5239737	5239877

## Sheet: Overlap_gene_5_3_end
clone ID	strand	start	end	gene	strand (gene)	start (gene)	end (gene)
07101103-JYTSEQ_30_24.M13_PUC_R_H03.ab1	+	47256	47561	PXO_03430_leading	+	47346	47606
07101103-JYTSEQ_36_05.M13_PUC_R_E01.ab1	+	47426	47776	PXO_03429_leading	+	47698	47883
07101103-JYTSEQ_36_61.M13_PUC_R_E08.ab1	+	54327	54917	PXO_03422_leading	+	54636	55121
07101103-JYTSEQ_08_32.M13_PUC_R_H04.ab1	+	54536	54795	PXO_03422_leading	+	54636	55121
07101103-JYTSEQ_30_60.M13_PUC_R_D08.ab1	+	54530	54794	PXO_03422_leading	+	54636	55121
07101103-JYTSEQ_37_34.M13_PUC_R_B05.ab1	+	174177	174427	PXO_03314_leading	+	174325	174438
07101103-JYTSEQ_36_16.M13_PUC_R_H02.ab1	+	294434	294801	PXO_03577_leading	+	294557	296548
07101103-JYTSEQ_36_78.M13_PUC_R_F10.ab1	+	353989	354314	PXO_03878_leading	+	354311	355432
07101103-JYTSEQ_23_10.M13_PUC_R_B02.ab1	+	436047	436231	PXO_03804_leading	+	436149	437759
07101103-JYTSEQ_36_62.M13_PUC_R_F08.ab1	+	436047	436228	PXO_03804_leading	+	436149	437759
07101103-JYTSEQ_30_12.M13_PUC_R_D02.ab1	+	646284	646723	PXO_04001_leading	+	646641	647419
07101103-JYTSEQ_30_07.M13_PUC_R_G01.ab1	+	717742	718195	PXO_04070_leading	+	717748	717993
07101103-JYTSEQ_10_56.M13_PUC_R_H07.ab1	+	885486	885696	PXO_04125_leading	+	885641	885877
07101103-JYTSEQ_25_33.M13_PUC_R_A05.ab1	+	925613	925878	PXO_04288_leading	+	925859	926533
07101103-JYTSEQ_10_53.M13_PUC_R_E07.ab1	+	963511	964008	PXO_04322_leading	+	963981	965048
07101103-JYTSEQ_10_46.M13_PUC_R_F06.ab1	+	1024893	1025315	PXO_04404_leading	+	1025193	1025708
07101103-JYTSEQ_27_57.M13_PUC_R_A08.ab1	+	1236172	1236369	PXO_rna5_leading	+	1236184	1236257
07101103-JYTSEQ_27_57.M13_PUC_R_A08.ab1	+	1236172	1236369	PXO_rna6_leading	+	1236292	1236367
07101103-JYTSEQ_27_50.M13_PUC_R_B07.ab1	+	1238233	1238482	PXO_04536_leading	+	1238259	1238816
07101103-JYTSEQ_29_01.M13_PUC_R_A01.ab1	+	1238114	1238373	PXO_04536_leading	+	1238259	1238816
07101103-JYTSEQ_09_76.M13_PUC_R_D10.ab1	+	1364024	1364152	PXO_04760_leading	+	1364118	1364264
07101103-JYTSEQ_28_87.M13_PUC_R_G11.ab1	+	1709668	1709843	PXO_00163_leading	+	1709703	1711087
07101103-JYTSEQ_35_23.M13_PUC_R_G03.ab1	+	1727060	1727300	PXO_00146_leading	+	1727065	1727277
07101103-JYTSEQ_36_75.M13_PUC_R_C10.ab1	+	1727194	1727398	PXO_rna9_leading	+	1727365	1727457
07101103-JYTSEQ_37_67.M13_PUC_R_C09.ab1	+	1729969	1730167	PXO_00142_leading	+	1730106	1730729
07101103-JYTSEQ_35_30.M13_PUC_R_F04.ab1	+	1741894	1742265	PXO_00125_leading	+	1742263	1742754
07101103-JYTSEQ_09_56.M13_PUC_R_H07.ab1	+	1754612	1754772	PXO_00110_leading	+	1754691	1756028
07101103-JYTSEQ_23_61.M13_PUC_R_E08.ab1	+	1775734	1775978	PXO_00085_leading	+	1775792	1776256
07101103-JYTSEQ_35_16.M13_PUC_R_H02.ab1	+	1875620	1876060	PXO_00499_leading	+	1875626	1875754
07101103-JYTSEQ_35_16.M13_PUC_R_H02.ab1	+	1875620	1876060	PXO_00498_leading	+	1875772	1878114
07101103-JYTSEQ_34_36.M13_PUC_R_D05.ab1	+	1993060	1993238	PXO_00408_leading	+	1993177	1994148
07101103-JYTSEQ_27_75.M13_PUC_R_C10.ab1	+	2051484	2051640	PXO_00348_leading	+	2051576	2053133
07101103-JYTSEQ_25_84.M13_PUC_R_D11.ab1	+	2055078	2055217	PXO_00343_leading	+	2055191	2056345
07101103-JYTSEQ_27_61.M13_PUC_R_E08.ab1	+	2136927	2137149	PXO_00787_leading	+	2136929	2137105
07101103-JYTSEQ_01_17.SP6_A03.ab1	+	2299742	2299778	PXO_00625_leading	+	2299777	2301081
07101103-JYTSEQ_32_08.M13_PUC_R_H01.ab1	+	2344883	2345090	PXO_rna22_leading	+	2345017	2345090
07101103-JYTSEQ_33_19.M13_PUC_R_C03.ab1	+	3047104	3047353	PXO_01129_leading	+	3047224	3047946
07101103-JYTSEQ_25_28.M13_PUC_R_D04.ab1	+	3048568	3048788	PXO_01127_leading	+	3048753	3049463
07101103-JYTSEQ_09_82.M13_PUC_R_B11.ab1	+	3048600	3048791	PXO_01127_leading	+	3048753	3049463
07101103-JYTSEQ_28_83.M13_PUC_R_C11.ab1	+	3057963	3058216	PXO_01117_leading	+	3058050	3058841
07101103-JYTSEQ_24_61.M13_PUC_R_E08.ab1	+	3059909	3060244	PXO_01115_leading	+	3060238	3060873
07101103-JYTSEQ_36_27.M13_PUC_R_C04.ab1	+	3523326	3523568	PXO_01381_leading	+	3523331	3523474
07101103-JYTSEQ_36_09.M13_PUC_R_A02.ab1	+	4055107	4055250	PXO_02226_leading	+	4055247	4055531
07101103-JYTSEQ_07_52.M13_PUC_R_D07.ab1	+	4055498	4055608	PXO_02225_leading	+	4055553	4057827
07101103-JYTSEQ_27_65.M13_PUC_R_A09.ab1	+	4224300	4224453	PXO_02375_leading	+	4224421	4225899
07101103-JYTSEQ_24_44.M13_PUC_R_D06.ab1	+	4664309	4664540	PXO_03132_leading	+	4664537	4667448
07101103-JYTSEQ_30_86.M13_PUC_R_F11.ab1	+	4848670	4849027	PXO_02950_leading	+	4848834	4848950
07101103-JYTSEQ_30_86.M13_PUC_R_F11.ab1	+	4848670	4849027	PXO_06048_leading	+	4848992	4849123
07101103-JYTSEQ_08_60.M13_PUC_R_D08.ab1	+	5012189	5012429	PXO_02788_leading	+	5012383	5013503
07101103-JYTSEQ_32_32.M13_PUC_R_H04.ab1	+	5072302	5072661	PXO_03209_leading	+	5072647	5073857
07101103-JYTSEQ_35_88.M13_PUC_R_H11.ab1	-	24143	24355	PXO_03464_leading	-	23163	24143
07101103-JYTSEQ_33_86.M13_PUC_R_F11.ab1	-	58512	58596	PXO_03418_leading	-	58413	58529
07101103-JYTSEQ_37_16.M13_PUC_R_H02.ab1	-	237393	237531	PXO_03629_leading	-	236653	237429
07101103-JYTSEQ_10_71.M13_PUC_R_G09.ab1	-	606106	606385	PXO_03962_leading	-	604966	606189
07101103-JYTSEQ_37_91.M13_PUC_R_C12.ab1	-	615843	616008	PXO_03971_leading	-	615434	615868
07101103-JYTSEQ_25_01.M13_PUC_R_A01.ab1	-	725608	725885	PXO_04081_leading	-	724699	725715
07101103-JYTSEQ_25_01.M13_PUC_R_A01.ab1	-	725608	725885	PXO_04082_leading	-	725743	725856
07101103-JYTSEQ_08_63.M13_PUC_R_G08.ab1	-	833628	833785	PXO_05814_leading	-	833558	833683
07101103-JYTSEQ_26_37.M13_PUC_R_E05.ab1	-	833666	833848	PXO_05814_leading	-	833558	833683
07101103-JYTSEQ_29_67.M13_PUC_R_C09.ab1	-	998045	998275	PXO_04435_leading	-	997351	998118
07101103-JYTSEQ_34_76.M13_PUC_R_D10.ab1	-	1142456	1142664	PXO_04644_leading	-	1141520	1142488
07101103-JYTSEQ_27_90.M13_PUC_R_B12.ab1	-	1291428	1291697	PXO_04473_leading	-	1289444	1291462
07101103-JYTSEQ_31_92.M13_PUC_R_D12.ab1	-	1300440	1300667	PXO_04463_leading	-	1299875	1300606
07101103-JYTSEQ_35_60.M13_PUC_R_D08.ab1	-	1488054	1488342	PXO_04888_leading	-	1487430	1488293
07101103-JYTSEQ_32_34.M13_PUC_R_B05.ab1	-	1488035	1488304	PXO_04888_leading	-	1487430	1488293
07101103-JYTSEQ_29_40.M13_PUC_R_H05.ab1	-	1496226	1496492	PXO_05528_leading	-	1496324	1496437
07101103-JYTSEQ_32_92.M13_PUC_R_D12.ab1	-	1508799	1508983	PXO_05530_leading	-	1508783	1508905
07101103-JYTSEQ_13_16.M13_PUC_R_H02.ab1	-	1735706	1735935	PXO_rna10_leading	-	1735706	1735782
07101103-JYTSEQ_30_25.M13_PUC_R_A04.ab1	-	1737602	1737774	PXO_00132_leading	-	1736853	1737662
07101103-JYTSEQ_10_87.M13_PUC_R_G11.ab1	-	1740119	1740261	PXO_00129_leading	-	1739709	1740179
07101103-JYTSEQ_37_39.M13_PUC_R_G05.ab1	-	1950824	1950981	PXO_00452_leading	-	1948692	1950847
07101103-JYTSEQ_08_07.M13_PUC_R_G01.ab1	-	2436534	2436815	PXO_05619_leading	-	2436398	2436556
07101103-JYTSEQ_33_32.M13_PUC_R_H04.ab1	-	2470353	2470728	PXO_00898_leading	-	2469576	2470547
07101103-JYTSEQ_30_45.M13_PUC_R_E06.ab1	-	2489754	2489909	PXO_00882_leading	-	2486734	2489770
07101103-JYTSEQ_34_88.M13_PUC_R_H11.ab1	-	3136257	3136470	PXO_05649_leading	-	3136137	3136271
07101103-JYTSEQ_24_14.M13_PUC_R_F02.ab1	-	3136295	3136523	PXO_01748_leading	-	3136341	3136514
07101103-JYTSEQ_24_41.M13_PUC_R_A06.ab1	-	3219065	3219213	PXO_01671_leading	-	3218775	3219089
07101103-JYTSEQ_25_46.M13_PUC_R_F06.ab1	-	3295547	3295691	PXO_01609_leading	-	3295132	3295608
07101103-JYTSEQ_23_08.M13_PUC_R_H01.ab1	-	3348482	3348611	PXO_01566_leading	-	3347726	3348532
07101103-JYTSEQ_08_91.M13_PUC_R_C12.ab1	-	3353006	3353134	PXO_01561_leading	-	3352342	3353121
07101103-JYTSEQ_10_76.M13_PUC_R_D10.ab1	-	3415963	3416339	PXO_01502_leading	-	3416059	3416316
07101103-JYTSEQ_08_39.M13_PUC_R_G05.ab1	-	3416047	3416337	PXO_01502_leading	-	3416059	3416316
07101103-JYTSEQ_09_79.M13_PUC_R_G10.ab1	-	3415963	3416339	PXO_01502_leading	-	3416059	3416316
07101103-JYTSEQ_17_91.M13_PUC_R_C12.ab1	-	3494265	3494366	PXO_rna30_leading	-	3494266	3494341
07101103-JYTSEQ_28_45.M13_PUC_R_E06.ab1	-	3503349	3503710	PXO_01401_leading	-	3502281	3503477
07101103-JYTSEQ_10_66.M13_PUC_R_B09.ab1	-	3604018	3604217	PXO_01299_leading	-	3602577	3604052
07101103-JYTSEQ_35_25.M13_PUC_R_A04.ab1	-	3606174	3606290	PXO_01298_leading	-	3604100	3606259
07101103-JYTSEQ_29_46.M13_PUC_R_F06.ab1	-	3662936	3663148	PXO_01910_leading	-	3661722	3662972
07101103-JYTSEQ_29_04.M13_PUC_R_D01.ab1	-	3864590	3864736	PXO_05695_leading	-	3864492	3864626
07101103-JYTSEQ_36_88.M13_PUC_R_H11.ab1	-	3864589	3864848	PXO_05695_leading	-	3864492	3864626
07101103-JYTSEQ_23_30.M13_PUC_R_F04.ab1	-	3864590	3864873	PXO_05695_leading	-	3864492	3864626
07101103-JYTSEQ_28_35.M13_PUC_R_C05.ab1	-	4018097	4018314	PXO_02148_leading	-	4017679	4018221
07101103-JYTSEQ_18_24.M13_PUC_R_H03.ab1	-	4200571	4200673	PXO_02351_leading	-	4198661	4200628
07101103-JYTSEQ_05_26.M13_PUC_R_B04.ab1	-	4200572	4200670	PXO_02351_leading	-	4198661	4200628
07101103-JYTSEQ_36_34.M13_PUC_R_B05.ab1	-	4292155	4292476	PXO_02441_leading	-	4291672	4292265
07101103-JYTSEQ_30_72.M13_PUC_R_H09.ab1	-	4477391	4477586	PXO_02625_leading	-	4476305	4477417
07101103-JYTSEQ_37_24.M13_PUC_R_H03.ab1	-	4525941	4526278	PXO_02710_leading	-	4526024	4526263
07101103-JYTSEQ_36_63.M13_PUC_R_G08.ab1	-	4525990	4526284	PXO_02710_leading	-	4526024	4526263
07101103-JYTSEQ_29_82.M13_PUC_R_B11.ab1	-	4645187	4645513	PXO_03153_leading	-	4645204	4645422
07101103-JYTSEQ_07_01.M13_PUC_R_A01.ab1	-	4687438	4687931	PXO_03108_leading	-	4687347	4687583
07101103-JYTSEQ_23_12.M13_PUC_R_D02.ab1	-	4690678	4690947	PXO_03104_leading	-	4690397	4690687
07101103-JYTSEQ_26_68.M13_PUC_R_D09.ab1	-	4952344	4952636	PXO_02853_leading	-	4952414	4952623
07101103-JYTSEQ_33_74.M13_PUC_R_B10.ab1	-	4952344	4952626	PXO_02853_leading	-	4952414	4952623
07101103-JYTSEQ_30_40.M13_PUC_R_H05.ab1	-	4952819	4953033	PXO_02852_leading	-	4952867	4952986
07101103-JYTSEQ_29_20.M13_PUC_R_D03.ab1	-	4952820	4952999	PXO_02852_leading	-	4952867	4952986
07101103-JYTSEQ_28_77.M13_PUC_R_E10.ab1	-	4952819	4953199	PXO_02852_leading	-	4952867	4952986
07101103-JYTSEQ_30_24.M13_PUC_R_H03.ab1	+	47256	47561	PXO_03431_leading	+	47120	47293
07101103-JYTSEQ_36_05.M13_PUC_R_E01.ab1	+	47426	47776	PXO_03430_leading	+	47346	47606
07101103-JYTSEQ_36_61.M13_PUC_R_E08.ab1	+	54327	54917	PXO_03423_leading	+	54270	54632
07101103-JYTSEQ_08_32.M13_PUC_R_H04.ab1	+	54536	54795	PXO_03423_leading	+	54270	54632
07101103-JYTSEQ_30_60.M13_PUC_R_D08.ab1	+	54530	54794	PXO_03423_leading	+	54270	54632
07101103-JYTSEQ_37_34.M13_PUC_R_B05.ab1	+	174177	174427	PXO_03316_leading	+	173980	174201
07101103-JYTSEQ_36_16.M13_PUC_R_H02.ab1	+	294434	294801	PXO_03578_leading	+	294036	294536
07101103-JYTSEQ_36_78.M13_PUC_R_F10.ab1	+	353989	354314	PXO_03879_leading	+	353225	354301
07101103-JYTSEQ_23_10.M13_PUC_R_B02.ab1	+	436047	436231	PXO_03805_leading	+	434975	436138
07101103-JYTSEQ_36_62.M13_PUC_R_F08.ab1	+	436047	436228	PXO_03805_leading	+	434975	436138
07101103-JYTSEQ_30_12.M13_PUC_R_D02.ab1	+	646284	646723	PXO_04000_leading	+	646069	646638
07101103-JYTSEQ_30_07.M13_PUC_R_G01.ab1	+	717742	718195	PXO_04070_leading	+	717748	717993
07101103-JYTSEQ_10_56.M13_PUC_R_H07.ab1	+	885486	885696	PXO_04126_leading	+	885059	885583
07101103-JYTSEQ_25_33.M13_PUC_R_A05.ab1	+	925613	925878	PXO_04287_leading	+	925569	925847
07101103-JYTSEQ_10_53.M13_PUC_R_E07.ab1	+	963511	964008	PXO_04321_leading	+	962717	963940
07101103-JYTSEQ_10_46.M13_PUC_R_F06.ab1	+	1024893	1025315	PXO_04405_leading	+	1023926	1025179
07101103-JYTSEQ_27_57.M13_PUC_R_A08.ab1	+	1236172	1236369	PXO_rna5_leading	+	1236184	1236257
07101103-JYTSEQ_27_57.M13_PUC_R_A08.ab1	+	1236172	1236369	PXO_rna6_leading	+	1236292	1236367
07101103-JYTSEQ_27_50.M13_PUC_R_B07.ab1	+	1238233	1238482	PXO_04537_leading	+	1237934	1238245
07101103-JYTSEQ_29_01.M13_PUC_R_A01.ab1	+	1238114	1238373	PXO_04537_leading	+	1237934	1238245
07101103-JYTSEQ_09_76.M13_PUC_R_D10.ab1	+	1364024	1364152	PXO_04761_leading	+	1363315	1364064
07101103-JYTSEQ_28_87.M13_PUC_R_G11.ab1	+	1709668	1709843	PXO_00165_leading	+	1708231	1709684
07101103-JYTSEQ_35_23.M13_PUC_R_G03.ab1	+	1727060	1727300	PXO_00146_leading	+	1727065	1727277
07101103-JYTSEQ_36_75.M13_PUC_R_C10.ab1	+	1727194	1727398	PXO_00146_leading	+	1727065	1727277
07101103-JYTSEQ_37_67.M13_PUC_R_C09.ab1	+	1729969	1730167	PXO_00143_leading	+	1729280	1729975
07101103-JYTSEQ_35_30.M13_PUC_R_F04.ab1	+	1741894	1742265	PXO_00126_leading	+	1741311	1742219
07101103-JYTSEQ_09_56.M13_PUC_R_H07.ab1	+	1754612	1754772	PXO_00114_leading	+	1752017	1754642
07101103-JYTSEQ_23_61.M13_PUC_R_E08.ab1	+	1775734	1775978	PXO_00086_leading	+	1772541	1775783
07101103-JYTSEQ_35_16.M13_PUC_R_H02.ab1	+	1875620	1876060	PXO_00499_leading	+	1875626	1875754
07101103-JYTSEQ_34_36.M13_PUC_R_D05.ab1	+	1993060	1993238	PXO_00410_leading	+	1990313	1993143
07101103-JYTSEQ_27_75.M13_PUC_R_C10.ab1	+	2051484	2051640	PXO_00349_leading	+	2050227	2051570
07101103-JYTSEQ_25_84.M13_PUC_R_D11.ab1	+	2055078	2055217	PXO_00346_leading	+	2053257	2055177
07101103-JYTSEQ_27_61.M13_PUC_R_E08.ab1	+	2136927	2137149	PXO_00787_leading	+	2136929	2137105
07101103-JYTSEQ_01_17.SP6_A03.ab1	+	2299742	2299778	PXO_00627_leading	+	2298623	2299758
07101103-JYTSEQ_32_08.M13_PUC_R_H01.ab1	+	2344883	2345090	PXO_rna21_leading	+	2344873	2344948
07101103-JYTSEQ_33_19.M13_PUC_R_C03.ab1	+	3047104	3047353	PXO_01130_leading	+	3046925	3047167
07101103-JYTSEQ_25_28.M13_PUC_R_D04.ab1	+	3048568	3048788	PXO_01128_leading	+	3048127	3048684
07101103-JYTSEQ_09_82.M13_PUC_R_B11.ab1	+	3048600	3048791	PXO_01128_leading	+	3048127	3048684
07101103-JYTSEQ_28_83.M13_PUC_R_C11.ab1	+	3057963	3058216	PXO_01119_leading	+	3056555	3058026
07101103-JYTSEQ_24_61.M13_PUC_R_E08.ab1	+	3059909	3060244	PXO_01116_leading	+	3058982	3060136
07101103-JYTSEQ_36_27.M13_PUC_R_C04.ab1	+	3523326	3523568	PXO_01381_leading	+	3523331	3523474
07101103-JYTSEQ_36_09.M13_PUC_R_A02.ab1	+	4055107	4055250	PXO_02227_leading	+	4053729	4055126
07101103-JYTSEQ_07_52.M13_PUC_R_D07.ab1	+	4055498	4055608	PXO_02226_leading	+	4055247	4055531
07101103-JYTSEQ_27_65.M13_PUC_R_A09.ab1	+	4224300	4224453	PXO_02373_leading	+	4221623	4224375
07101103-JYTSEQ_24_44.M13_PUC_R_D06.ab1	+	4664309	4664540	PXO_03133_leading	+	4664015	4664431
07101103-JYTSEQ_30_86.M13_PUC_R_F11.ab1	+	4848670	4849027	PXO_02950_leading	+	4848834	4848950
07101103-JYTSEQ_08_60.M13_PUC_R_D08.ab1	+	5012189	5012429	PXO_02789_leading	+	5011515	5012264
07101103-JYTSEQ_32_32.M13_PUC_R_H04.ab1	+	5072302	5072661	PXO_03211_leading	+	5071092	5072635
07101103-JYTSEQ_35_88.M13_PUC_R_H11.ab1	-	24143	24355	PXO_03463_leading	-	24191	25357
07101103-JYTSEQ_33_86.M13_PUC_R_F11.ab1	-	58512	58596	PXO_03417_leading	-	58563	60971
07101103-JYTSEQ_37_16.M13_PUC_R_H02.ab1	-	237393	237531	PXO_03628_leading	-	237480	238307
07101103-JYTSEQ_10_71.M13_PUC_R_G09.ab1	-	606106	606385	PXO_03963_leading	-	606294	606905
07101103-JYTSEQ_37_91.M13_PUC_R_C12.ab1	-	615843	616008	PXO_03972_leading	-	615944	616342
07101103-JYTSEQ_25_01.M13_PUC_R_A01.ab1	-	725608	725885	PXO_04082_leading	-	725743	725856
07101103-JYTSEQ_08_63.M13_PUC_R_G08.ab1	-	833628	833785	PXO_04176_leading	-	833722	835368
07101103-JYTSEQ_26_37.M13_PUC_R_E05.ab1	-	833666	833848	PXO_04176_leading	-	833722	835368
07101103-JYTSEQ_29_67.M13_PUC_R_C09.ab1	-	998045	998275	PXO_04434_leading	-	998138	998953
07101103-JYTSEQ_34_76.M13_PUC_R_D10.ab1	-	1142456	1142664	PXO_04643_leading	-	1142512	1146341
07101103-JYTSEQ_27_90.M13_PUC_R_B12.ab1	-	1291428	1291697	PXO_04472_leading	-	1291574	1293172
07101103-JYTSEQ_31_92.M13_PUC_R_D12.ab1	-	1300440	1300667	PXO_04462_leading	-	1300620	1301216
07101103-JYTSEQ_35_60.M13_PUC_R_D08.ab1	-	1488054	1488342	PXO_04887_leading	-	1488300	1489559
07101103-JYTSEQ_32_34.M13_PUC_R_B05.ab1	-	1488035	1488304	PXO_04887_leading	-	1488300	1489559
07101103-JYTSEQ_29_40.M13_PUC_R_H05.ab1	-	1496226	1496492	PXO_05528_leading	-	1496324	1496437
07101103-JYTSEQ_32_92.M13_PUC_R_D12.ab1	-	1508799	1508983	PXO_04869_leading	-	1508967	1512109
07101103-JYTSEQ_13_16.M13_PUC_R_H02.ab1	-	1735706	1735935	PXO_rna11_leading	-	1735876	1735952
07101103-JYTSEQ_30_25.M13_PUC_R_A04.ab1	-	1737602	1737774	PXO_00131_leading	-	1737747	1739626
07101103-JYTSEQ_10_87.M13_PUC_R_G11.ab1	-	1740119	1740261	PXO_00128_leading	-	1740229	1740579
07101103-JYTSEQ_37_39.M13_PUC_R_G05.ab1	-	1950824	1950981	PXO_00450_leading	-	1950942	1951873
07101103-JYTSEQ_08_07.M13_PUC_R_G01.ab1	-	2436534	2436815	PXO_00929_leading	-	2436710	2437774
07101103-JYTSEQ_33_32.M13_PUC_R_H04.ab1	-	2470353	2470728	PXO_00896_leading	-	2470622	2472529
07101103-JYTSEQ_30_45.M13_PUC_R_E06.ab1	-	2489754	2489909	PXO_00879_leading	-	2489822	2491399
07101103-JYTSEQ_34_88.M13_PUC_R_H11.ab1	-	3136257	3136470	PXO_01748_leading	-	3136341	3136514
07101103-JYTSEQ_24_14.M13_PUC_R_F02.ab1	-	3136295	3136523	PXO_01748_leading	-	3136341	3136514
07101103-JYTSEQ_24_41.M13_PUC_R_A06.ab1	-	3219065	3219213	PXO_01670_leading	-	3219163	3220209
07101103-JYTSEQ_25_46.M13_PUC_R_F06.ab1	-	3295547	3295691	PXO_01608_leading	-	3295642	3296844
07101103-JYTSEQ_23_08.M13_PUC_R_H01.ab1	-	3348482	3348611	PXO_01565_leading	-	3348551	3348997
07101103-JYTSEQ_08_91.M13_PUC_R_C12.ab1	-	3353006	3353134	PXO_01560_leading	-	3353133	3353498
07101103-JYTSEQ_10_76.M13_PUC_R_D10.ab1	-	3415963	3416339	PXO_01502_leading	-	3416059	3416316
07101103-JYTSEQ_08_39.M13_PUC_R_G05.ab1	-	3416047	3416337	PXO_01502_leading	-	3416059	3416316
07101103-JYTSEQ_09_79.M13_PUC_R_G10.ab1	-	3415963	3416339	PXO_01502_leading	-	3416059	3416316
07101103-JYTSEQ_17_91.M13_PUC_R_C12.ab1	-	3494265	3494366	PXO_rna30_leading	-	3494266	3494341
07101103-JYTSEQ_28_45.M13_PUC_R_E06.ab1	-	3503349	3503710	PXO_01400_leading	-	3503542	3505035
07101103-JYTSEQ_10_66.M13_PUC_R_B09.ab1	-	3604018	3604217	PXO_01298_leading	-	3604100	3606259
07101103-JYTSEQ_35_25.M13_PUC_R_A04.ab1	-	3606174	3606290	PXO_01297_leading	-	3606267	3606563
07101103-JYTSEQ_29_46.M13_PUC_R_F06.ab1	-	3662936	3663148	PXO_01909_leading	-	3662980	3664209
07101103-JYTSEQ_29_04.M13_PUC_R_D01.ab1	-	3864590	3864736	PXO_02047_leading	-	3864630	3865127
07101103-JYTSEQ_36_88.M13_PUC_R_H11.ab1	-	3864589	3864848	PXO_02047_leading	-	3864630	3865127
07101103-JYTSEQ_23_30.M13_PUC_R_F04.ab1	-	3864590	3864873	PXO_02047_leading	-	3864630	3865127
07101103-JYTSEQ_28_35.M13_PUC_R_C05.ab1	-	4018097	4018314	PXO_02147_leading	-	4018235	4018492
07101103-JYTSEQ_18_24.M13_PUC_R_H03.ab1	-	4200571	4200673	PXO_02352_leading	-	4200630	4201121
07101103-JYTSEQ_05_26.M13_PUC_R_B04.ab1	-	4200572	4200670	PXO_02352_leading	-	4200630	4201121
07101103-JYTSEQ_36_34.M13_PUC_R_B05.ab1	-	4292155	4292476	PXO_02442_leading	-	4292363	4292659
07101103-JYTSEQ_30_72.M13_PUC_R_H09.ab1	-	4477391	4477586	PXO_02626_leading	-	4477427	4477624
07101103-JYTSEQ_37_24.M13_PUC_R_H03.ab1	-	4525941	4526278	PXO_02710_leading	-	4526024	4526263
07101103-JYTSEQ_36_63.M13_PUC_R_G08.ab1	-	4525990	4526284	PXO_02710_leading	-	4526024	4526263
07101103-JYTSEQ_29_82.M13_PUC_R_B11.ab1	-	4645187	4645513	PXO_03153_leading	-	4645204	4645422
07101103-JYTSEQ_07_01.M13_PUC_R_A01.ab1	-	4687438	4687931	PXO_03107_leading	-	4687722	4688477
07101103-JYTSEQ_23_12.M13_PUC_R_D02.ab1	-	4690678	4690947	PXO_03103_leading	-	4690749	4692572
07101103-JYTSEQ_26_68.M13_PUC_R_D09.ab1	-	4952344	4952636	PXO_02853_leading	-	4952414	4952623
07101103-JYTSEQ_33_74.M13_PUC_R_B10.ab1	-	4952344	4952626	PXO_02853_leading	-	4952414	4952623
07101103-JYTSEQ_30_40.M13_PUC_R_H05.ab1	-	4952819	4953033	PXO_02852_leading	-	4952867	4952986
07101103-JYTSEQ_29_20.M13_PUC_R_D03.ab1	-	4952820	4952999	PXO_02852_leading	-	4952867	4952986
07101103-JYTSEQ_28_77.M13_PUC_R_E10.ab1	-	4952819	4953199	PXO_02852_leading	-	4952867	4952986
07101103-JYTSEQ_28_77.M13_PUC_R_E10.ab1	-	4952819	4953199	PXO_02851_leading	-	4953065	4953217

## Sheet: Gene_antisense
clone ID	strand	start	end	gene	strand(gene)	start (gene)	end (gene)
07101103-JYTSEQ_04_57.M13-PUC-R_A08.ab1	-	976	1028	PXO_03483_leading	+	45	1373
07101103-JYTSEQ_31_36.M13_PUC_R_D05.ab1	-	10583	10737	PXO_03477_leading	+	9844	11037
07101103-JYTSEQ_26_40.M13_PUC_R_H05.ab1	-	10583	10718	PXO_03477_leading	+	9844	11037
07101103-JYTSEQ_33_24.M13_PUC_R_H03.ab1	-	10597	10737	PXO_03477_leading	+	9844	11037
07101103-JYTSEQ_25_91.M13_PUC_R_C12.ab1	-	53694	53883	PXO_03424_leading	+	52717	54153
07101103-JYTSEQ_14_64.M13_PUC_R_H08.ab1	-	117231	117286	PXO_03366_leading	+	117042	120438
07101103-JYTSEQ_09_58.M13_PUC_R_B08.ab1	-	159327	159489	PXO_03327_leading	+	158604	161192
07101103-JYTSEQ_32_58.M13_PUC_R_B08.ab1	-	220650	220770	PXO_03643_leading	+	220621	224587
07101103-JYTSEQ_09_64.M13_PUC_R_H08.ab1	-	294729	294833	PXO_03577_leading	+	294557	296548
07101103-JYTSEQ_06_39.M13_PUC_R_G05.ab1	-	348366	348482	PXO_03886_leading	+	348248	349123
07101103-JYTSEQ_05_10.M13_PUC_R_B02.ab1	-	369428	369517	PXO_03861_leading	+	369292	370269
07101103-JYTSEQ_16_37.M13_PUC_R_E05.ab1	-	391995	392039	PXO_03844_leading	+	391444	392235
07101103-JYTSEQ_32_43.M13_PUC_R_C06.ab1	-	498084	498230	PXO_03734_leading	+	497142	498971
07101103-JYTSEQ_27_22.M13_PUC_R_F03.ab1	-	523167	523370	PXO_03706_leading	+	522836	523395
07101103-JYTSEQ_32_18.M13_PUC_R_B03.ab1	-	530707	530908	PXO_03700_leading	+	529671	531269
07101103-JYTSEQ_22_90.M13_PUC_R_B12.ab1	-	702305	702369	PXO_04056_leading	+	702127	704363
07101103-JYTSEQ_10_75.M13_PUC_R_C10.ab1	-	716337	716541	PXO_04069_leading	+	715606	717480
07101103-JYTSEQ_36_20.M13_PUC_R_D03.ab1	-	716296	716541	PXO_04069_leading	+	715606	717480
07101103-JYTSEQ_10_06.M13_PUC_R_F01.ab1	-	716413	716553	PXO_04069_leading	+	715606	717480
07101103-JYTSEQ_06_62.M13_PUC_R_F08.ab1	-	921455	921733	PXO_04282_leading	+	920429	922797
07101103-JYTSEQ_35_87.M13_PUC_R_G11.ab1	-	1023442	1023602	PXO_04406_leading	+	1021440	1023740
07101103-JYTSEQ_30_31.M13_PUC_R_G04.ab1	-	1021945	1022091	PXO_04406_leading	+	1021440	1023740
07101103-JYTSEQ_36_68.M13_PUC_R_D09.ab1	-	1092724	1092804	PXO_04694_leading	+	1091487	1094872
07101103-JYTSEQ_07_15.M13_PUC_R_G02.ab1	-	1489935	1490120	PXO_04886_leading	+	1489914	1490339
07101103-JYTSEQ_05_96.M13_PUC_R_H12.ab1	-	1494077	1494131	PXO_04883_leading	+	1492715	1494199
07101103-JYTSEQ_03_29_E04_B12.ab1	-	1721328	1721402	PXO_00151_leading	+	1719771	1721447
07101103-JYTSEQ_08_90.M13_PUC_R_B12.ab1	-	1721100	1721306	PXO_00151_leading	+	1719771	1721447
07101103-JYTSEQ_32_49.M13_PUC_R_A07.ab1	-	1791589	1791716	PXO_00069_leading	+	1791345	1793501
07101103-JYTSEQ_27_92.M13_PUC_R_D12.ab1	-	2003511	2003657	PXO_00398_leading	+	2003085	2003783
07101103-JYTSEQ_22_66.M13_PUC_R_B09.ab1	-	2151158	2151213	PXO_05586_leading	+	2149826	2152131
07101103-JYTSEQ_29_89.M13_PUC_R_A12.ab1	-	2252179	2252285	PXO_00677_leading	+	2251613	2252416
07101103-JYTSEQ_06_40.M13_PUC_R_H05.ab1	-	2252185	2252358	PXO_00677_leading	+	2251613	2252416
07101103-JYTSEQ_30_88.M13_PUC_R_H11.ab1	-	2295172	2295342	PXO_00630_leading	+	2294920	2296527
07101103-JYTSEQ_09_69.M13_PUC_R_E09.ab1	-	2295220	2295366	PXO_00630_leading	+	2294920	2296527
07101103-JYTSEQ_32_84.M13_PUC_R_D11.ab1	-	2303688	2303819	PXO_00623_leading	+	2302697	2305657
07101103-JYTSEQ_36_77.M13_PUC_R_E10.ab1	-	2417159	2417309	PXO_00811_leading	+	2417112	2418692
07101103-JYTSEQ_20_56.M13_PUC_R_H07.ab1	-	2942757	2942827	PXO_01234_leading	+	2941551	2943682
07101103-JYTSEQ_12_27.M13_PUC_R_C04.ab1	-	3070307	3070369	PXO_01819_leading	+	3066926	3072988
07101103-JYTSEQ_14_39.M13_PUC_R_G05.ab1	-	3068786	3068866	PXO_01819_leading	+	3066926	3072988
07101103-JYTSEQ_19_86.M13_PUC_R_F11.ab1	-	3126741	3126831	PXO_01760_leading	+	3125878	3126932
07101103-JYTSEQ_07_96.M13_PUC_R_H12.ab1	-	3153186	3153424	PXO_01738_leading	+	3147460	3153445
07101103-JYTSEQ_04_22.M13-PUC-R_F03.ab1	-	3224083	3224171	PXO_01666_leading	+	3223152	3226061
07101103-JYTSEQ_05_56.M13_PUC_R_H07.ab1	-	3276789	3276858	PXO_01626_leading	+	3275960	3277801
07101103-JYTSEQ_03_80.SP6_H10.ab1	-	3678649	3678784	PXO_01892_leading	+	3678268	3678849
07101103-JYTSEQ_12_47.M13_PUC_R_G06.ab1	-	3870124	3870181	PXO_02042_leading	+	3868984	3871073
07101103-JYTSEQ_26_36.M13_PUC_R_D05.ab1	-	3895416	3895581	PXO_02026_leading	+	3893529	3895825
07101103-JYTSEQ_22_32.M13_PUC_R_H04.ab1	-	4014205	4014333	PXO_02151_leading	+	4014159	4015670
07101103-JYTSEQ_27_68.M13_PUC_R_D09.ab1	-	4206873	4207096	PXO_02357_leading	+	4206647	4207243
07101103-JYTSEQ_23_88.M13_PUC_R_H11.ab1	-	4233247	4233422	PXO_02386_leading	+	4232588	4233469
07101103-JYTSEQ_02_59_C08.M13_PUC_R_B10.ab1	-	4274128	4274225	PXO_02424_leading	+	4274041	4274967
07101103-JYTSEQ_30_28.M13_PUC_R_D04.ab1	-	4472000	4472159	PXO_02621_leading	+	4470839	4472170
07101103-JYTSEQ_09_84.M13_PUC_R_D11.ab1	-	4531501	4531680	PXO_02703_leading	+	4531168	4531743
07101103-JYTSEQ_08_24.M13_PUC_R_H03.ab1	-	4536830	4537010	PXO_02700_leading	+	4535690	4539008
07101103-JYTSEQ_31_95.M13_PUC_R_G12.ab1	-	4540107	4540347	PXO_02696_leading	+	4539663	4540697
07101103-JYTSEQ_37_15.M13_PUC_R_G02.ab1	-	4540477	4540689	PXO_02696_leading	+	4539663	4540697
07101103-JYTSEQ_21_74.M13_PUC_R_B10.ab1	-	4568499	4568612	PXO_05749_leading	+	4568494	4568739
07101103-JYTSEQ_05_37.M13_PUC_R_E05.ab1	-	4623594	4623639	PXO_03173_leading	+	4623199	4624602
07101103-JYTSEQ_15_28.M13_PUC_R_D04.ab1	-	4869832	4869887	PXO_02933_leading	+	4869788	4869925
07101103-JYTSEQ_03_68_D09.M13_PUC_R_H05.ab1	-	4904873	4904950	PXO_02896_leading	+	4904829	4905158
07101103-JYTSEQ_26_32.M13_PUC_R_H04.ab1	-	4904910	4905119	PXO_02896_leading	+	4904829	4905158
07101103-JYTSEQ_07_92.M13_PUC_R_D12.ab1	-	4904874	4905076	PXO_02896_leading	+	4904829	4905158
07101103-JYTSEQ_02_12.SP6_D02.ab1	-	4904901	4905107	PXO_02896_leading	+	4904829	4905158
07101103-JYTSEQ_09_02.M13_PUC_R_B01.ab1	-	4904874	4905137	PXO_02896_leading	+	4904829	4905158
07101103-JYTSEQ_35_79.M13_PUC_R_G10.ab1	-	4913841	4914040	PXO_02890_leading	+	4912292	4914109
07101103-JYTSEQ_31_21.M13_PUC_R_E03.ab1	+	88525	88701	PXO_03385_leading	-	88496	88837
07101103-JYTSEQ_15_74.M13_PUC_R_B10.ab1	+	235839	235912	PXO_03630_leading	-	235705	236589
07101103-JYTSEQ_36_66.M13_PUC_R_B09.ab1	+	347194	347311	PXO_03887_leading	-	347189	347647
07101103-JYTSEQ_35_07.M13_PUC_R_G01.ab1	+	352586	352843	PXO_03880_leading	-	352452	353132
07101103-JYTSEQ_25_85.M13_PUC_R_E11.ab1	+	429770	429872	PXO_03815_leading	-	429756	430217
07101103-JYTSEQ_06_52.M13_PUC_R_D07.ab1	+	533525	533606	PXO_05449_leading	-	533448	533615
07101103-JYTSEQ_34_50.M13_PUC_R_B07.ab1	+	611271	611450	PXO_03967_leading	-	610764	612491
07101103-JYTSEQ_15_61.M13_PUC_R_E08.ab1	+	626655	626772	PXO_03981_leading	-	625353	628601
07101103-JYTSEQ_36_72.M13_PUC_R_H09.ab1	+	629477	629683	PXO_03982_leading	-	628694	629938
07101103-JYTSEQ_06_85.M13_PUC_R_E11.ab1	+	644783	644945	PXO_03999_leading	-	644677	645306
07101103-JYTSEQ_37_93.M13_PUC_R_E12.ab1	+	718898	719157	PXO_04071_leading	-	718622	719896
07101103-JYTSEQ_37_94.M13_PUC_R_F12.ab1	+	756033	756232	PXO_04111_leading	-	755476	756654
07101103-JYTSEQ_02_93.SP6_E12.ab1	+	831718	831840	PXO_04177_leading	-	831541	833313
07101103-JYTSEQ_34_19.M13_PUC_R_C03.ab1	+	904124	904261	PXO_04263_leading	-	903240	904328
07101103-JYTSEQ_23_50.M13_PUC_R_B07.ab1	+	996614	996743	PXO_05489_leading	-	996603	997213
07101103-JYTSEQ_02_94.SP6_F12.ab1	+	1009667	1009736	PXO_04422_leading	-	1009376	1011564
07101103-JYTSEQ_09_38.M13_PUC_R_F05.ab1	+	1086703	1086821	PXO_05495_leading	-	1086701	1086826
07101103-JYTSEQ_19_34.M13_PUC_R_B05.ab1	+	1086766	1086823	PXO_05495_leading	-	1086701	1086826
07101103-JYTSEQ_12_24.M13_PUC_R_H03.ab1	+	1107865	1107970	PXO_04682_leading	-	1106995	1107993
07101103-JYTSEQ_35_62.M13_PUC_R_F08.ab1	+	1695322	1695563	PXO_00179_leading	-	1694327	1695799
07101103-JYTSEQ_27_01.M13_PUC_R_A01.ab1	+	1782234	1782385	PXO_00079_leading	-	1782124	1782825
07101103-JYTSEQ_12_09.M13_PUC_R_A02.ab1	+	1831008	1831056	PXO_00041_leading	-	1829112	1831370
07101103-JYTSEQ_01_65.SP6_A09.ab1	+	1838904	1838984	PXO_00033_leading	-	1838874	1839128
07101103-JYTSEQ_16_13.M13_PUC_R_E02.ab1	+	1850010	1850080	PXO_00020_leading	-	1848287	1850092
07101103-JYTSEQ_19_15.M13_PUC_R_G02.ab1	+	1911820	1911868	PXO_00475_leading	-	1911154	1915248
07101103-JYTSEQ_26_59.M13_PUC_R_C08.ab1	+	2255607	2255786	PXO_00674_leading	-	2254966	2256744
07101103-JYTSEQ_15_60.M13_PUC_R_D08.ab1	+	2255873	2255926	PXO_00674_leading	-	2254966	2256744
07101103-JYTSEQ_35_95.M13_PUC_R_G12.ab1	+	2266278	2266563	PXO_00660_leading	-	2266107	2267336
07101103-JYTSEQ_24_46.M13_PUC_R_F06.ab1	+	2266323	2266522	PXO_00660_leading	-	2266107	2267336
07101103-JYTSEQ_14_85.M13_PUC_R_E11.ab1	+	2266263	2266358	PXO_00660_leading	-	2266107	2267336
07101103-JYTSEQ_26_48.M13_PUC_R_H06.ab1	+	2266263	2266421	PXO_00660_leading	-	2266107	2267336
07101103-JYTSEQ_23_52.M13_PUC_R_D07.ab1	+	2430863	2431189	PXO_00796_leading	-	2430597	2431655
07101103-JYTSEQ_20_64.M13_PUC_R_H08.ab1	+	2492605	2492671	PXO_00878_leading	-	2491544	2494522
07101103-JYTSEQ_29_25.M13_PUC_R_A04.ab1	+	3038061	3038256	PXO_01139_leading	-	3037514	3038290
07101103-JYTSEQ_36_71.M13_PUC_R_G09.ab1	+	3356029	3356205	PXO_01558_leading	-	3354810	3356654
07101103-JYTSEQ_12_12.M13_PUC_R_D02.ab1	+	3361955	3362036	PXO_01552_leading	-	3360931	3362697
07101103-JYTSEQ_32_54.M13_PUC_R_F07.ab1	+	3478270	3478359	PXO_01432_leading	-	3477874	3478494
07101103-JYTSEQ_15_63.M13_PUC_R_G08.ab1	+	3503670	3503762	PXO_01400_leading	-	3503542	3505035
07101103-JYTSEQ_13_12.M13_PUC_R_D02.ab1	+	3512797	3512959	PXO_01392_leading	-	3512572	3513990
07101103-JYTSEQ_16_07.M13_PUC_R_G01.ab1	+	3699537	3699591	PXO_01875_leading	-	3699380	3699925
07101103-JYTSEQ_31_17.M13_PUC_R_A03.ab1	+	3760429	3760662	PXO_02135_leading	-	3760406	3762202
07101103-JYTSEQ_07_64.M13_PUC_R_H08.ab1	+	4198759	4198977	PXO_02351_leading	-	4198661	4200628
07101103-JYTSEQ_26_19.M13_PUC_R_C03.ab1	+	4217063	4217222	PXO_02367_leading	-	4216860	4217471
07101103-JYTSEQ_06_56.M13_PUC_R_H07.ab1	+	4305861	4305993	PXO_02459_leading	-	4305661	4307865
07101103-JYTSEQ_05_64.M13_PUC_R_H08.ab1	+	4331631	4331664	PXO_02478_leading	-	4331482	4332774
07101103-JYTSEQ_30_23.M13_PUC_R_G03.ab1	+	4431691	4431863	PXO_02585_leading	-	4431117	4431977
07101103-JYTSEQ_15_36.M13_PUC_R_D05.ab1	+	4446640	4446691	PXO_02600_leading	-	4445385	4448330
07101103-JYTSEQ_24_27.M13_PUC_R_C04.ab1	+	4565458	4565615	PXO_02675_leading	-	4564730	4566457
07101103-JYTSEQ_13_21.M13_PUC_R_E03.ab1	+	4566664	4566730	PXO_02674_leading	-	4566587	4567117
07101103-JYTSEQ_20_20.M13_PUC_R_D03.ab1	+	4566671	4566803	PXO_02674_leading	-	4566587	4567117
07101103-JYTSEQ_05_34.M13_PUC_R_B05.ab1	+	4566733	4566812	PXO_02674_leading	-	4566587	4567117
07101103-JYTSEQ_23_78.M13_PUC_R_F10.ab1	+	4566671	4566798	PXO_02674_leading	-	4566587	4567117
07101103-JYTSEQ_05_02.M13_PUC_R_B01.ab1	+	4737462	4737556	PXO_03053_leading	-	4736655	4738292
07101103-JYTSEQ_21_37.M13_PUC_R_E05.ab1	+	4744499	4744570	PXO_03046_leading	-	4743887	4744663
07101103-JYTSEQ_06_17.M13_PUC_R_A03.ab1	+	4762706	4762779	PXO_03023_leading	-	4762584	4764398
07101103-JYTSEQ_06_26.M13_PUC_R_B04.ab1	+	4784175	4784206	PXO_02999_leading	-	4784145	4784552
07101103-JYTSEQ_01_34_B05.M13_PUC_R_F02.ab1	+	4906760	4906882	PXO_02893_leading	-	4906566	4909274
07101103-JYTSEQ_15_17.M13_PUC_R_A03.ab1	+	4976936	4977005	PXO_02825_leading	-	4975290	4977422
07101103-JYTSEQ_05_58.M13_PUC_R_B08.ab1	+	4986949	4987003	PXO_02814_leading	-	4986515	4987477
07101103-JYTSEQ_07_31.M13_PUC_R_G04.ab1	+	5032544	5032700	PXO_02763_leading	-	5032486	5032710
07101103-JYTSEQ_06_71.M13_PUC_R_G09.ab1	+	5093502	5093633	PXO_03308_leading	-	5092938	5094242
07101103-JYTSEQ_03_27.SP6_C04.ab1	+	5100390	5100480	PXO_03301_leading	-	5099380	5100510
07101103-JYTSEQ_02_62_F08.M13_PUC_R_D10.ab1	+	5130328	5130366	PXO_03264_leading	-	5129749	5132431
07101103-JYTSEQ_34_13.M13_PUC_R_E02.ab1	+	5136098	5136274	PXO_03257_leading	-	5135988	5137931
07101103-JYTSEQ_20_07.M13_PUC_R_G01.ab1	+	5150749	5150808	PXO_05791_leading	-	5150728	5151021
07101103-JYTSEQ_31_74.M13_PUC_R_B10.ab1	+	5235810	5236000	PXO_03488_leading	-	5234736	5237432
07101103-JYTSEQ_04_57.M13-PUC-R_A08.ab1	-	976	1028	PXO_03483_leading	+	45	1373
07101103-JYTSEQ_31_13.M13_PUC_R_E02.ab1	-	9564	9706	PXO_03478_leading	+	8761	9567
07101103-JYTSEQ_09_61.M13_PUC_R_E08.ab1	-	9525	9667	PXO_03478_leading	+	8761	9567
07101103-JYTSEQ_07_54.M13_PUC_R_F07.ab1	-	9537	9706	PXO_03478_leading	+	8761	9567
07101103-JYTSEQ_29_62.M13_PUC_R_F08.ab1	-	9561	9706	PXO_03478_leading	+	8761	9567
07101103-JYTSEQ_31_36.M13_PUC_R_D05.ab1	-	10583	10737	PXO_03477_leading	+	9844	11037
07101103-JYTSEQ_26_40.M13_PUC_R_H05.ab1	-	10583	10718	PXO_03477_leading	+	9844	11037
07101103-JYTSEQ_33_24.M13_PUC_R_H03.ab1	-	10597	10737	PXO_03477_leading	+	9844	11037
07101103-JYTSEQ_30_63.M13_PUC_R_G08.ab1	-	44354	44541	PXO_03434_leading	+	44254	44484
07101103-JYTSEQ_33_09.M13_PUC_R_A02.ab1	-	44350	44501	PXO_03434_leading	+	44254	44484
07101103-JYTSEQ_28_18.M13_PUC_R_B03.ab1	-	44406	44553	PXO_03434_leading	+	44254	44484
07101103-JYTSEQ_19_22.M13_PUC_R_F03.ab1	-	47504	47618	PXO_03430_leading	+	47346	47606
07101103-JYTSEQ_25_91.M13_PUC_R_C12.ab1	-	53694	53883	PXO_03424_leading	+	52717	54153
07101103-JYTSEQ_14_64.M13_PUC_R_H08.ab1	-	117231	117286	PXO_03366_leading	+	117042	120438
07101103-JYTSEQ_09_58.M13_PUC_R_B08.ab1	-	159327	159489	PXO_03327_leading	+	158604	161192
07101103-JYTSEQ_24_64.M13_PUC_R_H08.ab1	-	173270	173486	PXO_03317_leading	+	173431	173841
07101103-JYTSEQ_03_78_F10.M13_PUC_R_F06.ab1	-	193089	193185	PXO_05431_leading	+	192972	193091
07101103-JYTSEQ_23_15.M13_PUC_R_G02.ab1	-	193032	193179	PXO_05431_leading	+	192972	193091
07101103-JYTSEQ_32_58.M13_PUC_R_B08.ab1	-	220650	220770	PXO_03643_leading	+	220621	224587
07101103-JYTSEQ_22_47.M13_PUC_R_G06.ab1	-	269414	269617	PXO_03600_leading	+	268572	269573
07101103-JYTSEQ_11_25.M13_PUC_R_A04.ab1	-	269436	269674	PXO_03600_leading	+	268572	269573
07101103-JYTSEQ_30_32.M13_PUC_R_H04.ab1	-	269525	269681	PXO_03600_leading	+	268572	269573
07101103-JYTSEQ_09_64.M13_PUC_R_H08.ab1	-	294729	294833	PXO_03577_leading	+	294557	296548
07101103-JYTSEQ_06_39.M13_PUC_R_G05.ab1	-	348366	348482	PXO_03886_leading	+	348248	349123
07101103-JYTSEQ_15_09.M13_PUC_R_A02.ab1	-	358149	358257	PXO_03874_leading	+	358047	358178
07101103-JYTSEQ_09_92.M13_PUC_R_D12.ab1	-	368918	369052	PXO_03862_leading	+	368961	369101
07101103-JYTSEQ_05_10.M13_PUC_R_B02.ab1	-	369428	369517	PXO_03861_leading	+	369292	370269
07101103-JYTSEQ_16_37.M13_PUC_R_E05.ab1	-	391995	392039	PXO_03844_leading	+	391444	392235
07101103-JYTSEQ_32_43.M13_PUC_R_C06.ab1	-	498084	498230	PXO_03734_leading	+	497142	498971
07101103-JYTSEQ_27_22.M13_PUC_R_F03.ab1	-	523167	523370	PXO_03706_leading	+	522836	523395
07101103-JYTSEQ_32_18.M13_PUC_R_B03.ab1	-	530707	530908	PXO_03700_leading	+	529671	531269
07101103-JYTSEQ_36_91.M13_PUC_R_C12.ab1	-	650215	650492	PXO_04004_leading	+	648711	650217
07101103-JYTSEQ_22_90.M13_PUC_R_B12.ab1	-	702305	702369	PXO_04056_leading	+	702127	704363
07101103-JYTSEQ_10_75.M13_PUC_R_C10.ab1	-	716337	716541	PXO_04069_leading	+	715606	717480
07101103-JYTSEQ_36_20.M13_PUC_R_D03.ab1	-	716296	716541	PXO_04069_leading	+	715606	717480
07101103-JYTSEQ_10_06.M13_PUC_R_F01.ab1	-	716413	716553	PXO_04069_leading	+	715606	717480
07101103-JYTSEQ_30_29.M13_PUC_R_E04.ab1	-	881151	881387	PXO_04130_leading	+	881151	881309
07101103-JYTSEQ_06_62.M13_PUC_R_F08.ab1	-	921455	921733	PXO_04282_leading	+	920429	922797
07101103-JYTSEQ_35_87.M13_PUC_R_G11.ab1	-	1023442	1023602	PXO_04406_leading	+	1021440	1023740
07101103-JYTSEQ_30_31.M13_PUC_R_G04.ab1	-	1021945	1022091	PXO_04406_leading	+	1021440	1023740
07101103-JYTSEQ_36_68.M13_PUC_R_D09.ab1	-	1092724	1092804	PXO_04694_leading	+	1091487	1094872
07101103-JYTSEQ_25_94.M13_PUC_R_F12.ab1	-	1237531	1237673	PXO_04538_leading	+	1236450	1237604
07101103-JYTSEQ_34_16.M13_PUC_R_H02.ab1	-	1251522	1251646	PXO_04527_leading	+	1251067	1251534
07101103-JYTSEQ_28_29.M13_PUC_R_E04.ab1	-	1310046	1310171	PXO_04449_leading	+	1310060	1310206
07101103-JYTSEQ_07_15.M13_PUC_R_G02.ab1	-	1489935	1490120	PXO_04886_leading	+	1489914	1490339
07101103-JYTSEQ_05_96.M13_PUC_R_H12.ab1	-	1494077	1494131	PXO_04883_leading	+	1492715	1494199
07101103-JYTSEQ_04_59.M13-PUC-R_C08.ab1	-	1711032	1711088	PXO_00163_leading	+	1709703	1711087
07101103-JYTSEQ_03_29_E04_B12.ab1	-	1721328	1721402	PXO_00151_leading	+	1719771	1721447
07101103-JYTSEQ_08_90.M13_PUC_R_B12.ab1	-	1721100	1721306	PXO_00151_leading	+	1719771	1721447
07101103-JYTSEQ_15_03.M13_PUC_R_C01.ab1	-	1758840	1758910	PXO_00108_leading	+	1758531	1758896
07101103-JYTSEQ_32_49.M13_PUC_R_A07.ab1	-	1791589	1791716	PXO_00069_leading	+	1791345	1793501
07101103-JYTSEQ_27_92.M13_PUC_R_D12.ab1	-	2003511	2003657	PXO_00398_leading	+	2003085	2003783
07101103-JYTSEQ_26_17.M13_PUC_R_A03.ab1	-	2003707	2003959	PXO_00398_leading	+	2003085	2003783
07101103-JYTSEQ_22_66.M13_PUC_R_B09.ab1	-	2151158	2151213	PXO_05586_leading	+	2149826	2152131
07101103-JYTSEQ_29_89.M13_PUC_R_A12.ab1	-	2252179	2252285	PXO_00677_leading	+	2251613	2252416
07101103-JYTSEQ_06_40.M13_PUC_R_H05.ab1	-	2252185	2252358	PXO_00677_leading	+	2251613	2252416
07101103-JYTSEQ_30_88.M13_PUC_R_H11.ab1	-	2295172	2295342	PXO_00630_leading	+	2294920	2296527
07101103-JYTSEQ_09_69.M13_PUC_R_E09.ab1	-	2295220	2295366	PXO_00630_leading	+	2294920	2296527
07101103-JYTSEQ_25_27.M13_PUC_R_C04.ab1	-	2298397	2298657	PXO_05830_leading	+	2297807	2298612
07101103-JYTSEQ_25_27.M13_PUC_R_C04.ab1	-	2298397	2298657	PXO_00627_leading	+	2298623	2299758
07101103-JYTSEQ_32_84.M13_PUC_R_D11.ab1	-	2303688	2303819	PXO_00623_leading	+	2302697	2305657
07101103-JYTSEQ_36_77.M13_PUC_R_E10.ab1	-	2417159	2417309	PXO_00811_leading	+	2417112	2418692
07101103-JYTSEQ_20_56.M13_PUC_R_H07.ab1	-	2942757	2942827	PXO_01234_leading	+	2941551	2943682
07101103-JYTSEQ_04_78.M13-PUC-R_F10.ab1	-	2996358	2996442	PXO_01182_leading	+	2994705	2996369
07101103-JYTSEQ_17_70.M13_PUC_R_F09.ab1	-	2997270	2997330	PXO_01180_leading	+	2997327	2997722
07101103-JYTSEQ_13_39.M13_PUC_R_G05.ab1	-	2997270	2997348	PXO_01180_leading	+	2997327	2997722
07101103-JYTSEQ_18_86.M13_PUC_R_F11.ab1	-	2997270	2997330	PXO_01180_leading	+	2997327	2997722
07101103-JYTSEQ_33_06.M13_PUC_R_F01.ab1	-	3023995	3024210	PXO_01150_leading	+	3021780	3024197
07101103-JYTSEQ_12_27.M13_PUC_R_C04.ab1	-	3070307	3070369	PXO_01819_leading	+	3066926	3072988
07101103-JYTSEQ_14_39.M13_PUC_R_G05.ab1	-	3068786	3068866	PXO_01819_leading	+	3066926	3072988
07101103-JYTSEQ_19_86.M13_PUC_R_F11.ab1	-	3126741	3126831	PXO_01760_leading	+	3125878	3126932
07101103-JYTSEQ_07_96.M13_PUC_R_H12.ab1	-	3153186	3153424	PXO_01738_leading	+	3147460	3153445
07101103-JYTSEQ_04_22.M13-PUC-R_F03.ab1	-	3224083	3224171	PXO_01666_leading	+	3223152	3226061
07101103-JYTSEQ_05_56.M13_PUC_R_H07.ab1	-	3276789	3276858	PXO_01626_leading	+	3275960	3277801
07101103-JYTSEQ_03_80.SP6_H10.ab1	-	3678649	3678784	PXO_01892_leading	+	3678268	3678849
07101103-JYTSEQ_09_13.M13_PUC_R_E02.ab1	-	3695491	3695716	PXO_01880_leading	+	3695328	3695507
07101103-JYTSEQ_15_13.M13_PUC_R_E02.ab1	-	3841253	3841283	PXO_02065_leading	+	3840152	3841258
07101103-JYTSEQ_25_76.M13_PUC_R_D10.ab1	-	3868044	3868205	PXO_02043_leading	+	3868191	3868799
07101103-JYTSEQ_16_52.M13_PUC_R_D07.ab1	-	3868160	3868214	PXO_02043_leading	+	3868191	3868799
07101103-JYTSEQ_12_47.M13_PUC_R_G06.ab1	-	3870124	3870181	PXO_02042_leading	+	3868984	3871073
07101103-JYTSEQ_26_36.M13_PUC_R_D05.ab1	-	3895416	3895581	PXO_02026_leading	+	3893529	3895825
07101103-JYTSEQ_22_32.M13_PUC_R_H04.ab1	-	4014205	4014333	PXO_02151_leading	+	4014159	4015670
07101103-JYTSEQ_06_18.M13_PUC_R_B03.ab1	-	4073640	4073746	PXO_02208_leading	+	4072271	4073653
07101103-JYTSEQ_23_32.M13_PUC_R_H04.ab1	-	4073625	4073765	PXO_02208_leading	+	4072271	4073653
07101103-JYTSEQ_06_18.M13_PUC_R_B03.ab1	-	4073640	4073746	PXO_02207_leading	+	4073656	4073805
07101103-JYTSEQ_23_32.M13_PUC_R_H04.ab1	-	4073625	4073765	PXO_02207_leading	+	4073656	4073805
07101103-JYTSEQ_13_24.M13_PUC_R_H03.ab1	-	4124743	4124860	PXO_02273_leading	+	4123978	4124822
07101103-JYTSEQ_13_24.M13_PUC_R_H03.ab1	-	4124743	4124860	PXO_02275_leading	+	4124844	4125713
07101103-JYTSEQ_32_11.M13_PUC_R_C02.ab1	-	4155148	4155282	PXO_02305_leading	+	4153944	4155200
07101103-JYTSEQ_27_68.M13_PUC_R_D09.ab1	-	4206873	4207096	PXO_02357_leading	+	4206647	4207243
07101103-JYTSEQ_11_49.M13_PUC_R_A07.ab1	-	4232175	4232608	PXO_02385_leading	+	4232010	4232438
07101103-JYTSEQ_28_92.M13_PUC_R_D12.ab1	-	4232358	4232579	PXO_02385_leading	+	4232010	4232438
07101103-JYTSEQ_31_58.M13_PUC_R_B08.ab1	-	4232445	4232609	PXO_02386_leading	+	4232588	4233469
07101103-JYTSEQ_23_88.M13_PUC_R_H11.ab1	-	4233247	4233422	PXO_02386_leading	+	4232588	4233469
07101103-JYTSEQ_11_49.M13_PUC_R_A07.ab1	-	4232175	4232608	PXO_02386_leading	+	4232588	4233469
07101103-JYTSEQ_02_59_C08.M13_PUC_R_B10.ab1	-	4274128	4274225	PXO_02424_leading	+	4274041	4274967
07101103-JYTSEQ_30_28.M13_PUC_R_D04.ab1	-	4472000	4472159	PXO_02621_leading	+	4470839	4472170
07101103-JYTSEQ_09_84.M13_PUC_R_D11.ab1	-	4531501	4531680	PXO_02703_leading	+	4531168	4531743
07101103-JYTSEQ_08_24.M13_PUC_R_H03.ab1	-	4536830	4537010	PXO_02700_leading	+	4535690	4539008
07101103-JYTSEQ_31_95.M13_PUC_R_G12.ab1	-	4540107	4540347	PXO_02696_leading	+	4539663	4540697
07101103-JYTSEQ_37_15.M13_PUC_R_G02.ab1	-	4540477	4540689	PXO_02696_leading	+	4539663	4540697
07101103-JYTSEQ_21_74.M13_PUC_R_B10.ab1	-	4568499	4568612	PXO_05749_leading	+	4568494	4568739
07101103-JYTSEQ_05_37.M13_PUC_R_E05.ab1	-	4623594	4623639	PXO_03173_leading	+	4623199	4624602
07101103-JYTSEQ_05_57.M13_PUC_R_A08.ab1	-	4630044	4630166	PXO_03168_leading	+	4628402	4630089
07101103-JYTSEQ_20_05.M13_PUC_R_E01.ab1	-	4651992	4652081	PXO_03147_leading	+	4650680	4652062
07101103-JYTSEQ_16_88.M13_PUC_R_H11.ab1	-	4652810	4652864	PXO_03145_leading	+	4652466	4652828
07101103-JYTSEQ_23_91.M13_PUC_R_C12.ab1	-	4740272	4740679	PXO_03050_leading	+	4739742	4740350
07101103-JYTSEQ_23_91.M13_PUC_R_C12.ab1	-	4740272	4740679	PXO_03049_leading	+	4740389	4740508
07101103-JYTSEQ_31_14.M13_PUC_R_F02.ab1	-	4767416	4767611	PXO_03019_leading	+	4767584	4768939
07101103-JYTSEQ_15_28.M13_PUC_R_D04.ab1	-	4869832	4869887	PXO_02933_leading	+	4869788	4869925
07101103-JYTSEQ_23_23.M13_PUC_R_G03.ab1	-	4877908	4878038	PXO_02923_leading	+	4877433	4877942
07101103-JYTSEQ_03_68_D09.M13_PUC_R_H05.ab1	-	4904873	4904950	PXO_02896_leading	+	4904829	4905158
07101103-JYTSEQ_26_32.M13_PUC_R_H04.ab1	-	4904910	4905119	PXO_02896_leading	+	4904829	4905158
07101103-JYTSEQ_07_92.M13_PUC_R_D12.ab1	-	4904874	4905076	PXO_02896_leading	+	4904829	4905158
07101103-JYTSEQ_27_83.M13_PUC_R_C11.ab1	-	4904821	4905012	PXO_02896_leading	+	4904829	4905158
07101103-JYTSEQ_02_12.SP6_D02.ab1	-	4904901	4905107	PXO_02896_leading	+	4904829	4905158
07101103-JYTSEQ_09_02.M13_PUC_R_B01.ab1	-	4904874	4905137	PXO_02896_leading	+	4904829	4905158
07101103-JYTSEQ_35_79.M13_PUC_R_G10.ab1	-	4913841	4914040	PXO_02890_leading	+	4912292	4914109
07101103-JYTSEQ_23_71.M13_PUC_R_G09.ab1	-	4955636	4955926	PXO_02847_leading	+	4955487	4955783
07101103-JYTSEQ_26_15.M13_PUC_R_G02.ab1	-	4960921	4961078	PXO_05775_leading	+	4960728	4961039
07101103-JYTSEQ_37_50.M13_PUC_R_B07.ab1	-	5012168	5012313	PXO_02789_leading	+	5011515	5012264
07101103-JYTSEQ_17_92.M13_PUC_R_D12.ab1	-	5126771	5126846	PXO_03267_leading	+	5126617	5126772
07101103-JYTSEQ_02_74_B10.M13_PUC_R_D11.ab1	+	28775	28914	PXO_03457_leading	-	28787	28900
07101103-JYTSEQ_27_69.M13_PUC_R_E09.ab1	+	28775	28915	PXO_03457_leading	-	28787	28900
07101103-JYTSEQ_06_38.M13_PUC_R_F05.ab1	+	28783	28914	PXO_03457_leading	-	28787	28900
07101103-JYTSEQ_31_21.M13_PUC_R_E03.ab1	+	88525	88701	PXO_03385_leading	-	88496	88837
07101103-JYTSEQ_24_75.M13_PUC_R_C10.ab1	+	113097	113314	PXO_03369_leading	-	113313	113474
07101103-JYTSEQ_19_74.M13_PUC_R_B10.ab1	+	166979	167030	PXO_05424_leading	-	167028	167156
07101103-JYTSEQ_15_74.M13_PUC_R_B10.ab1	+	235839	235912	PXO_03630_leading	-	235705	236589
07101103-JYTSEQ_23_44.M13_PUC_R_D06.ab1	+	316141	316299	PXO_03557_leading	-	316187	316732
07101103-JYTSEQ_36_66.M13_PUC_R_B09.ab1	+	347194	347311	PXO_03887_leading	-	347189	347647
07101103-JYTSEQ_35_07.M13_PUC_R_G01.ab1	+	352586	352843	PXO_03880_leading	-	352452	353132
07101103-JYTSEQ_24_84.M13_PUC_R_D11.ab1	+	420544	420753	PXO_05441_leading	-	420568	420702
07101103-JYTSEQ_25_85.M13_PUC_R_E11.ab1	+	429770	429872	PXO_03815_leading	-	429756	430217
07101103-JYTSEQ_06_52.M13_PUC_R_D07.ab1	+	533525	533606	PXO_05449_leading	-	533448	533615
07101103-JYTSEQ_34_50.M13_PUC_R_B07.ab1	+	611271	611450	PXO_03967_leading	-	610764	612491
07101103-JYTSEQ_15_61.M13_PUC_R_E08.ab1	+	626655	626772	PXO_03981_leading	-	625353	628601
07101103-JYTSEQ_36_72.M13_PUC_R_H09.ab1	+	629477	629683	PXO_03982_leading	-	628694	629938
07101103-JYTSEQ_06_85.M13_PUC_R_E11.ab1	+	644783	644945	PXO_03999_leading	-	644677	645306
07101103-JYTSEQ_06_59.M13_PUC_R_C08.ab1	+	718140	718223	PXO_05459_leading	-	718068	718217
07101103-JYTSEQ_37_93.M13_PUC_R_E12.ab1	+	718898	719157	PXO_04071_leading	-	718622	719896
07101103-JYTSEQ_25_11.M13_PUC_R_C02.ab1	+	754453	754611	PXO_04108_leading	-	752955	754480
07101103-JYTSEQ_25_11.M13_PUC_R_C02.ab1	+	754453	754611	PXO_04110_leading	-	754563	755093
07101103-JYTSEQ_37_94.M13_PUC_R_F12.ab1	+	756033	756232	PXO_04111_leading	-	755476	756654
07101103-JYTSEQ_02_93.SP6_E12.ab1	+	831718	831840	PXO_04177_leading	-	831541	833313
07101103-JYTSEQ_34_19.M13_PUC_R_C03.ab1	+	904124	904261	PXO_04263_leading	-	903240	904328
07101103-JYTSEQ_23_50.M13_PUC_R_B07.ab1	+	996614	996743	PXO_05489_leading	-	996603	997213
07101103-JYTSEQ_02_94.SP6_F12.ab1	+	1009667	1009736	PXO_04422_leading	-	1009376	1011564
07101103-JYTSEQ_31_49.M13_PUC_R_A07.ab1	+	1086619	1086823	PXO_05495_leading	-	1086701	1086826
07101103-JYTSEQ_26_44.M13_PUC_R_D06.ab1	+	1086621	1086822	PXO_05495_leading	-	1086701	1086826
07101103-JYTSEQ_09_39.M13_PUC_R_G05.ab1	+	1086621	1086822	PXO_05495_leading	-	1086701	1086826
07101103-JYTSEQ_29_64.M13_PUC_R_H08.ab1	+	1086631	1086822	PXO_05495_leading	-	1086701	1086826
07101103-JYTSEQ_28_48.M13_PUC_R_H06.ab1	+	1086696	1086820	PXO_05495_leading	-	1086701	1086826
07101103-JYTSEQ_07_81.M13_PUC_R_A11.ab1	+	1086649	1086820	PXO_05495_leading	-	1086701	1086826
07101103-JYTSEQ_34_10.M13_PUC_R_B02.ab1	+	1086621	1086821	PXO_05495_leading	-	1086701	1086826
07101103-JYTSEQ_28_71.M13_PUC_R_G09.ab1	+	1086612	1086823	PXO_05495_leading	-	1086701	1086826
07101103-JYTSEQ_29_83.M13_PUC_R_C11.ab1	+	1086631	1086823	PXO_05495_leading	-	1086701	1086826
07101103-JYTSEQ_23_39.M13_PUC_R_G05.ab1	+	1086622	1086823	PXO_05495_leading	-	1086701	1086826
07101103-JYTSEQ_31_68.M13_PUC_R_D09.ab1	+	1086631	1086822	PXO_05495_leading	-	1086701	1086826
07101103-JYTSEQ_09_38.M13_PUC_R_F05.ab1	+	1086703	1086821	PXO_05495_leading	-	1086701	1086826
07101103-JYTSEQ_08_20.M13_PUC_R_D03.ab1	+	1086628	1086785	PXO_05495_leading	-	1086701	1086826
07101103-JYTSEQ_36_25.M13_PUC_R_A04.ab1	+	1086625	1086823	PXO_05495_leading	-	1086701	1086826
07101103-JYTSEQ_30_46.M13_PUC_R_F06.ab1	+	1086619	1086823	PXO_05495_leading	-	1086701	1086826
07101103-JYTSEQ_19_34.M13_PUC_R_B05.ab1	+	1086766	1086823	PXO_05495_leading	-	1086701	1086826
07101103-JYTSEQ_33_16.M13_PUC_R_H02.ab1	+	1086694	1086820	PXO_05495_leading	-	1086701	1086826
07101103-JYTSEQ_26_49.M13_PUC_R_A07.ab1	+	1086627	1086822	PXO_05495_leading	-	1086701	1086826
07101103-JYTSEQ_23_51.M13_PUC_R_C07.ab1	+	1088948	1089190	PXO_04338_leading	-	1088968	1090410
07101103-JYTSEQ_12_24.M13_PUC_R_H03.ab1	+	1107865	1107970	PXO_04682_leading	-	1106995	1107993
07101103-JYTSEQ_08_41.M13_PUC_R_A06.ab1	+	1116808	1116982	PXO_04674_leading	-	1116590	1116886
07101103-JYTSEQ_31_79.M13_PUC_R_G10.ab1	+	1147811	1148004	PXO_04640_leading	-	1147415	1147972
07101103-JYTSEQ_31_79.M13_PUC_R_G10.ab1	+	1147811	1148004	PXO_04639_leading	-	1147976	1148449
07101103-JYTSEQ_32_73.M13_PUC_R_A10.ab1	+	1294052	1294175	PXO_04470_leading	-	1294105	1295832
07101103-JYTSEQ_10_83.M13_PUC_R_C11.ab1	+	1360747	1360878	PXO_04763_leading	-	1360846	1361736
07101103-JYTSEQ_09_95.M13_PUC_R_G12.ab1	+	1518573	1518752	PXO_04863_leading	-	1517472	1518680
07101103-JYTSEQ_35_62.M13_PUC_R_F08.ab1	+	1695322	1695563	PXO_00179_leading	-	1694327	1695799
07101103-JYTSEQ_27_01.M13_PUC_R_A01.ab1	+	1782234	1782385	PXO_00079_leading	-	1782124	1782825
07101103-JYTSEQ_12_09.M13_PUC_R_A02.ab1	+	1831008	1831056	PXO_00041_leading	-	1829112	1831370
07101103-JYTSEQ_01_65.SP6_A09.ab1	+	1838904	1838984	PXO_00033_leading	-	1838874	1839128
07101103-JYTSEQ_16_13.M13_PUC_R_E02.ab1	+	1850010	1850080	PXO_00020_leading	-	1848287	1850092
07101103-JYTSEQ_19_15.M13_PUC_R_G02.ab1	+	1911820	1911868	PXO_00475_leading	-	1911154	1915248
07101103-JYTSEQ_08_05.M13_PUC_R_E01.ab1	+	2043542	2043646	PXO_00355_leading	-	2043641	2045065
07101103-JYTSEQ_31_80.M13_PUC_R_H10.ab1	+	2043509	2043688	PXO_00355_leading	-	2043641	2045065
07101103-JYTSEQ_26_59.M13_PUC_R_C08.ab1	+	2255607	2255786	PXO_00674_leading	-	2254966	2256744
07101103-JYTSEQ_15_60.M13_PUC_R_D08.ab1	+	2255873	2255926	PXO_00674_leading	-	2254966	2256744
07101103-JYTSEQ_35_95.M13_PUC_R_G12.ab1	+	2266278	2266563	PXO_00660_leading	-	2266107	2267336
07101103-JYTSEQ_24_46.M13_PUC_R_F06.ab1	+	2266323	2266522	PXO_00660_leading	-	2266107	2267336
07101103-JYTSEQ_14_85.M13_PUC_R_E11.ab1	+	2266263	2266358	PXO_00660_leading	-	2266107	2267336
07101103-JYTSEQ_26_48.M13_PUC_R_H06.ab1	+	2266263	2266421	PXO_00660_leading	-	2266107	2267336
07101103-JYTSEQ_29_84.M13_PUC_R_D11.ab1	+	2353895	2354078	PXO_00575_leading	-	2353318	2353911
07101103-JYTSEQ_29_84.M13_PUC_R_D11.ab1	+	2353895	2354078	PXO_00574_leading	-	2353933	2354777
07101103-JYTSEQ_23_52.M13_PUC_R_D07.ab1	+	2430863	2431189	PXO_00796_leading	-	2430597	2431655
07101103-JYTSEQ_15_21.M13_PUC_R_E03.ab1	+	2441501	2441531	PXO_00924_leading	-	2441518	2442027
07101103-JYTSEQ_20_64.M13_PUC_R_H08.ab1	+	2492605	2492671	PXO_00878_leading	-	2491544	2494522
07101103-JYTSEQ_29_25.M13_PUC_R_A04.ab1	+	3038061	3038256	PXO_01139_leading	-	3037514	3038290
07101103-JYTSEQ_02_75_C10.M13_PUC_R_E11.ab1	+	3350552	3350827	PXO_01563_leading	-	3350706	3351674
07101103-JYTSEQ_36_71.M13_PUC_R_G09.ab1	+	3356029	3356205	PXO_01558_leading	-	3354810	3356654
07101103-JYTSEQ_12_12.M13_PUC_R_D02.ab1	+	3361955	3362036	PXO_01552_leading	-	3360931	3362697
07101103-JYTSEQ_32_54.M13_PUC_R_F07.ab1	+	3478270	3478359	PXO_01432_leading	-	3477874	3478494
07101103-JYTSEQ_15_63.M13_PUC_R_G08.ab1	+	3503670	3503762	PXO_01400_leading	-	3503542	3505035
07101103-JYTSEQ_13_12.M13_PUC_R_D02.ab1	+	3512797	3512959	PXO_01392_leading	-	3512572	3513990
07101103-JYTSEQ_31_37.M13_PUC_R_E05.ab1	+	3654670	3654839	PXO_01240_leading	-	3654677	3655426
07101103-JYTSEQ_32_48.M13_PUC_R_H06.ab1	+	3687304	3687512	PXO_01887_leading	-	3685476	3687490
07101103-JYTSEQ_16_07.M13_PUC_R_G01.ab1	+	3699537	3699591	PXO_01875_leading	-	3699380	3699925
07101103-JYTSEQ_31_17.M13_PUC_R_A03.ab1	+	3760429	3760662	PXO_02135_leading	-	3760406	3762202
07101103-JYTSEQ_36_52.M13_PUC_R_D07.ab1	+	3845015	3845219	PXO_02061_leading	-	3844681	3845022
07101103-JYTSEQ_13_91.M13_PUC_R_C12.ab1	+	3895849	3895911	PXO_05696_leading	-	3895856	3895969
07101103-JYTSEQ_23_26.M13_PUC_R_B04.ab1	+	3922793	3923004	PXO_01993_leading	-	3921874	3922911
07101103-JYTSEQ_04_11.M13-PUC-R_C02.ab1	+	3979020	3979148	PXO_01937_leading	-	3979120	3979602
07101103-JYTSEQ_15_88.M13_PUC_R_H11.ab1	+	3979091	3979150	PXO_01937_leading	-	3979120	3979602
07101103-JYTSEQ_03_44.SP6_D06.ab1	+	4018467	4018570	PXO_02147_leading	-	4018235	4018492
07101103-JYTSEQ_24_31.M13_PUC_R_G04.ab1	+	4018479	4018631	PXO_02147_leading	-	4018235	4018492
07101103-JYTSEQ_24_31.M13_PUC_R_G04.ab1	+	4018479	4018631	PXO_02146_leading	-	4018602	4020460
07101103-JYTSEQ_35_26.M13_PUC_R_B04.ab1	+	4126095	4126262	PXO_02276_leading	-	4126210	4129362
07101103-JYTSEQ_07_64.M13_PUC_R_H08.ab1	+	4198759	4198977	PXO_02351_leading	-	4198661	4200628
07101103-JYTSEQ_26_19.M13_PUC_R_C03.ab1	+	4217063	4217222	PXO_02367_leading	-	4216860	4217471
07101103-JYTSEQ_23_75.M13_PUC_R_C10.ab1	+	4275183	4275371	PXO_02425_leading	-	4275286	4277071
07101103-JYTSEQ_06_56.M13_PUC_R_H07.ab1	+	4305861	4305993	PXO_02459_leading	-	4305661	4307865
07101103-JYTSEQ_05_64.M13_PUC_R_H08.ab1	+	4331631	4331664	PXO_02478_leading	-	4331482	4332774
07101103-JYTSEQ_07_71.M13_PUC_R_G09.ab1	+	4431066	4431234	PXO_02585_leading	-	4431117	4431977
07101103-JYTSEQ_30_23.M13_PUC_R_G03.ab1	+	4431691	4431863	PXO_02585_leading	-	4431117	4431977
07101103-JYTSEQ_15_36.M13_PUC_R_D05.ab1	+	4446640	4446691	PXO_02600_leading	-	4445385	4448330
07101103-JYTSEQ_10_95.M13_PUC_R_G12.ab1	+	4474846	4475146	PXO_02624_leading	-	4474990	4476285
07101103-JYTSEQ_24_27.M13_PUC_R_C04.ab1	+	4565458	4565615	PXO_02675_leading	-	4564730	4566457
07101103-JYTSEQ_13_21.M13_PUC_R_E03.ab1	+	4566664	4566730	PXO_02674_leading	-	4566587	4567117
07101103-JYTSEQ_20_20.M13_PUC_R_D03.ab1	+	4566671	4566803	PXO_02674_leading	-	4566587	4567117
07101103-JYTSEQ_05_34.M13_PUC_R_B05.ab1	+	4566733	4566812	PXO_02674_leading	-	4566587	4567117
07101103-JYTSEQ_23_78.M13_PUC_R_F10.ab1	+	4566671	4566798	PXO_02674_leading	-	4566587	4567117
07101103-JYTSEQ_05_02.M13_PUC_R_B01.ab1	+	4737462	4737556	PXO_03053_leading	-	4736655	4738292
07101103-JYTSEQ_21_37.M13_PUC_R_E05.ab1	+	4744499	4744570	PXO_03046_leading	-	4743887	4744663
07101103-JYTSEQ_06_17.M13_PUC_R_A03.ab1	+	4762706	4762779	PXO_03023_leading	-	4762584	4764398
07101103-JYTSEQ_06_26.M13_PUC_R_B04.ab1	+	4784175	4784206	PXO_02999_leading	-	4784145	4784552
07101103-JYTSEQ_01_34_B05.M13_PUC_R_F02.ab1	+	4906760	4906882	PXO_02893_leading	-	4906566	4909274
07101103-JYTSEQ_15_17.M13_PUC_R_A03.ab1	+	4976936	4977005	PXO_02825_leading	-	4975290	4977422
07101103-JYTSEQ_05_58.M13_PUC_R_B08.ab1	+	4986949	4987003	PXO_02814_leading	-	4986515	4987477
07101103-JYTSEQ_07_31.M13_PUC_R_G04.ab1	+	5032544	5032700	PXO_02763_leading	-	5032486	5032710
07101103-JYTSEQ_23_13.M13_PUC_R_E02.ab1	+	5037282	5037419	PXO_02760_leading	-	5035158	5037362
07101103-JYTSEQ_08_62.M13_PUC_R_F08.ab1	+	5090351	5090526	PXO_03310_leading	-	5090375	5092252
07101103-JYTSEQ_06_71.M13_PUC_R_G09.ab1	+	5093502	5093633	PXO_03308_leading	-	5092938	5094242
07101103-JYTSEQ_03_27.SP6_C04.ab1	+	5100390	5100480	PXO_03301_leading	-	5099380	5100510
07101103-JYTSEQ_02_62_F08.M13_PUC_R_D10.ab1	+	5130328	5130366	PXO_03264_leading	-	5129749	5132431
07101103-JYTSEQ_34_13.M13_PUC_R_E02.ab1	+	5136098	5136274	PXO_03257_leading	-	5135988	5137931
07101103-JYTSEQ_20_07.M13_PUC_R_G01.ab1	+	5150749	5150808	PXO_05791_leading	-	5150728	5151021
07101103-JYTSEQ_31_74.M13_PUC_R_B10.ab1	+	5235810	5236000	PXO_03488_leading	-	5234736	5237432

## Sheet: Glimmer prediction
Number	GLIMMER (ver. 3.02; iterated) predictions:	RBS	sequences of RBS	Num	overlapped cloned sequences
	orfID start end frame score
	>gi|188518722:16473-17118 Xanthomonas oryzae pv. oryzae PXO99A, complete genome			1	07101103-JYTSEQ_18_42.M13_PUC_R_B06.ab1
1	orf00001 483 145 +2 1.35	N	CGGCTGACCGAACTCGGTGCAACAGTTCCATTC
2	orf00003 218 337 +2 6.19	Y	CTTGTGCAGCAGGGGATCGAAACGGAGCGT TTG
	>gi|188518722:86455-87378 Xanthomonas oryzae pv. oryzae PXO99A, complete genome
3	orf00001 235 363 +1 1.56	Y(P)	GATCATTCCATATCCGAACAATCAATTTGTATG
	>gi|188518722:267838-268571 Xanthomonas oryzae pv. oryzae PXO99A, complete genome
4	orf00003 315 202 -1 1.67	Y(P)	TTGACCGATTGGCATGTCGAGTATGTGTCGTTG
5	orf00004 659 465 -3 0.64	N	AATCAGGTATTACTATGCGGGCTCCATTCTATG
	>gi|188518722:269574-270156 Xanthomonas oryzae pv. oryzae PXO99A, complete genome
6	orf00001 150 341 +3 3.19	Y	ATATATTGGCAGGCACGTCGAAAGCCTACAATG
	>gi|188518722:343731-345455 Xanthomonas oryzae pv. oryzae PXO99A, complete genome
7	orf00001 351 482 +3 2.10	Y	AGAGTGCCAACCATGCGCGCCAGCGAAGTATTG
8	orf00004 1587 643 -1 2.90	Y(P)	CTGGAGGAATTCATCCCGGCCAATCACCCATTG
	>gi|188518722:399688-400036 Xanthomonas oryzae pv. oryzae PXO99A, complete genome
9	orf00001 156 37 -1 2.10	Y(P)	CTAATACATTTACATTGCATGGATTGAACGCGT
	>gi|188518722:545077-546466 Xanthomonas oryzae pv. oryzae PXO99A, complete genome
10	orf00001 695 883 +2 0.86	Y(P)	GCCACGGCCGCAACCGGACAGCGCATACGCATG
	>gi|188518722:645307-646068 Xanthomonas oryzae pv. oryzae PXO99A, complete genome			3	07101103-JYTSEQ_31_04.M13_PUC_R_D01.ab1
11	orf00001 572 751 +2 0.78	Y	GGACGGCTTGTCGTGATAGAGCGCCGAGCCATG		07101103-JYTSEQ_05_68.M13_PUC_R_D09.ab1
					07101103-JYTSEQ_32_50.M13_PUC_R_B07.ab1
	>gi|188518722:671083-671470 Xanthomonas oryzae pv. oryzae PXO99A, complete genome
12	orf00002 60 272 -2 2.26	Y(P)	GTCGCTGATGACTCCCACACGGCGCACTTAGAG
	>gi|188518722:726082-726484 Xanthomonas oryzae pv. oryzae PXO99A, complete genome			1	07101103-JYTSEQ_02_23_G03.M13_PUC_R_D07.ab1
13	orf00001 250 366 +1 1.16	Y	CGCACTGAGGTGTTGATAGCTTTTTGACATGTG
	>gi|188518722:743744-744505 Xanthomonas oryzae pv. oryzae PXO99A, complete genome
14	orf00002 206 93 -3 0.28	N	CTGCGCACTTCAGGCCCGGACCGCATCGTGTTG
	>gi|188518722:745270-746036 Xanthomonas oryzae pv. oryzae PXO99A, complete genome
15	orf00002 684 487 -1 0.69	Y	GTGATCGCCGGGTGCGGGAATTGCCGGCGATTG
	>gi|188518722:827274-829112 Xanthomonas oryzae pv. oryzae PXO99A, complete genome			1	07101103-JYTSEQ_37_61.M13_PUC_R_E08.ab1
16	orf00002 1380 376 -1 3.39	Y	CAACTGGAGTCGATGGCCCGATCGCAAAGTTTG
	>gi|188518722:867892-868578 Xanthomonas oryzae pv. oryzae PXO99A, complete genome
17	orf00001 356 240 -3 0.06	N	CATTAACAACTGCAATTTGCGTGCCATCACGTG
	>gi|188518722:924504-924788 Xanthomonas oryzae pv. oryzae PXO99A, complete genome
18	orf00001 281 154 +2 2.49	Y(P)	CAAGTCCCGGCAAGCACGATCAAACAGCTAGGC
	>gi|188518722:973460-974083 Xanthomonas oryzae pv. oryzae PXO99A, complete genome
19	orf00001 123 257 +3 0.49	N	TCGACCGGTGTCGCATCGCATACGGCGGTGTTG
20	orf00003 579 463 -1 0.68	N	ATACCAATCACCCAGTGCGTGCTTCCCGCAATG
	>gi|188518722:977589-979392 Xanthomonas oryzae pv. oryzae PXO99A, complete genome			1	07101103-JYTSEQ_02_54_F07.M13_PUC_R_G09.ab1
21	orf00003 5 1462 +2 2.94	Y	ACCTGACGTCTCAGCCGCGAGGTCAACACAATG
	>gi|188518722:1007450-1008398 Xanthomonas oryzae pv. oryzae PXO99A, complete genome			3	07101103-JYTSEQ_21_23.M13_PUC_R_G03.ab1
22	orf00001 403 290 -2 2.31	N	ACAGCAACGCAATGCGTCATTCCAAGCTTCATG		07101103-JYTSEQ_16_36.M13_PUC_R_D05.ab1
23	orf00002 427 564 +1 1.06	Y	CAATCATGAAGCTTGGAATGACGCATTGCGTTG		07101103-JYTSEQ_34_59.M13_PUC_R_C08.ab1
	>gi|188518722:1066421-1066776 Xanthomonas oryzae pv. oryzae PXO99A, complete genome			1	07101103-JYTSEQ_21_14.M13_PUC_R_F02.ab1
24	orf00001 322 85 +2 6.37	Y	TTGATGACTGCGTTGGGAGCCATTTTTTCAATC
	>gi|188518722:1138172-1138396 Xanthomonas oryzae pv. oryzae PXO99A, complete genome
25	orf00001 49 161 -2 1.21	N	AGCGCAACGCCGAAAAATCCGATCGGCGCTATG
	>gi|188518722:1192102-1192302 Xanthomonas oryzae pv. oryzae PXO99A, complete genome
26	orf00001 104 85 +2 0.25	Y(P)	GCAGGAGCGATGGATTCCTCAAATCGATTAATG
	>gi|188518722:1210310-1212054 Xanthomonas oryzae pv. oryzae PXO99A, complete genome
27	orf00006 562 1485 +1 2.82	Y(P)	CAAGGTGGTGCCGGTGCGCGTGCTGGGCCGGTG
28	orf00007 519 340 -1 5.08	Y(P)	CGCACCGGCACCACCTTGGCATTGAACGCAGTG
	>gi|188518722:1496438-1496825 Xanthomonas oryzae pv. oryzae PXO99A, complete genome
29	orf00001 15 200 +3 0.20	Y(P)	GGATTGCACCGCAGTTG
	>gi|188518722:1635617-1636478 Xanthomonas oryzae pv. oryzae PXO99A, complete genome
30	orf00001 513 635 +3 0.10	Y	CTTGCGGTTGGAGAGAAGTGGAACGACGCGTTG
	>gi|188518722:1839129-1839295 Xanthomonas oryzae pv. oryzae PXO99A, complete genome
31	orf00001 65 95 -2 2.72	Y(P)	CGCCAAAATATCCGCTAACCCACTGATGCAATG
	>gi|188518722:1854891-1855731 Xanthomonas oryzae pv. oryzae PXO99A, complete genome			2	07101103-JYTSEQ_04_47.M13-PUC-R_G06.ab1
32	orf00002 659 775 +2 0.51	Y	CACTCCATAGCGTTTACCAAAGGAGATAAGTTG		07101103-JYTSEQ_21_72.M13_PUC_R_H09.ab1
	>gi|188518722:2364519-2365722 Xanthomonas oryzae pv. oryzae PXO99A, complete genome
33	orf00002 618 457 -1 2.05	Y(P)	GAATGGGCAAAGCTTTACAAGCGATTGGGTATG
34	orf00003 1186 1034 -2 0.58	N	TAGGCGGCCTCCGCGACGGTG
	>gi|188518722:2371237-2373309 Xanthomonas oryzae pv. oryzae PXO99A, complete genome			1	07101103-JYTSEQ_15_90.M13_PUC_R_B12.ab1
35	orf00001 132 278 +3 0.04	Y	GATTCCTCTCATCGAGGATGGGCATCGCAATTG
36	orf00003 641 901 +2 0.06	Y	TCTATGAGGCTGCCGGGGTTCATCGAGATTTTG
37	orf00004 1933 1808 -2 2.72	Y(P)	TTTCCGTCGTTCCATCAAAGCTGGGGCGACTTG
	>gi|188518722:3079885-3082995 Xanthomonas oryzae pv. oryzae PXO99A, complete genome
38	orf00002 4 1029 +1 2.91	N	CCACATCGGTTGGCTTGGTGTGTTTGGTGAATT
39	orf00005 1816 2010 +1 0.50	Y(P)	GGAGTACGTCGGTGATTATGATTGGACGGCTTG
40	orf00008 3105 2965 -1 0.65	N	GCCCGCGCGCTTGGCCGCCGCCACCAGCTTGTG
	>gi|188518722:3246695-3247478 Xanthomonas oryzae pv. oryzae PXO99A, complete genome
41	orf00002 433 311 -2 4.42	Y(P)	GAATGCCCGTTCTTCAGTACCGAACAGTCCATG
	>gi|188518722:3266928-3268102 Xanthomonas oryzae pv. oryzae PXO99A, complete genome			2	07101103-JYTSEQ_19_83.M13_PUC_R_C11.ab1
42	orf00002 834 697 -1 4.09	Y	ATATTGACAGTGAGAGGTGATTTATGCGTGAAT		07101103-JYTSEQ_16_73.M13_PUC_R_A10.ab1
43	orf00004 369 1110 -3 2.51	Y	GCAATCAAAATTTTCAGGAGTACTTTGTCAATG
44	orf00005 1149 943 -1 3.58	Y	CTGGTTTGGATGCATCGGTGGAAGCGATG
	>gi|188518722:3273203-3275959 Xanthomonas oryzae pv. oryzae PXO99A, complete genome
45	orf00007 2034 121 -1 3.00	Y(P)	CTGGCCGGCGTAGGCGAACAGATACGCCACATG
46	orf00008 1993 2478 +1 4.93	Y(P)	CCCGCCGATGCGCCGCCGGATATCGATGGCATG
	>gi|188518722:3496683-3499064 Xanthomonas oryzae pv. oryzae PXO99A, complete genome
47	orf00002 1261 2265 +1 3.39	Y	CAACTGGAGTCGATGGCCCGATCGCAAAGTTTG
	>gi|188518722:3514692-3515162 Xanthomonas oryzae pv. oryzae PXO99A, complete genome
	>gi|188518722:3536079-3537830 Xanthomonas oryzae pv. oryzae PXO99A, complete genome
48	orf00002 1535 1717 +2 0.47	Y	ATATTATTTTCAGCGGATGACGATCAAGACATG
	>gi|188518722:3549885-3550375 Xanthomonas oryzae pv. oryzae PXO99A, complete genome			4	07101103-JYTSEQ_31_67.M13_PUC_R_C09.ab1
49	orf00001 394 34 +2 2.26	Y	GTGGCCAAATTTTTTGAAGATAGCTGGGCAATG		07101103-JYTSEQ_10_49.M13_PUC_R_A07.ab1
					07101103-JYTSEQ_10_47.M13_PUC_R_G06.ab1
					07101103-JYTSEQ_22_88.M13_PUC_R_H11.ab1
	>gi|188518722:3631439-3631766 Xanthomonas oryzae pv. oryzae PXO99A, complete genome
50	orf00001 29 175 +2 0.07	Y	CCAGCATGTGTACCGCCAGGAGCGATGTATG
	>gi|188518722:3773747-3774814 Xanthomonas oryzae pv. oryzae PXO99A, complete genome
51	orf00001 12 131 +3 0.42	Y	TGCGGATTCCGCTGGCTTGAAGGTCTGGGGCTTG
	>gi|188518722:4137201-4138881 Xanthomonas oryzae pv. oryzae PXO99A, complete genome			2	07101103-JYTSEQ_14_24.M13_PUC_R_H03.ab1
52	orf00001 1280 93 +1 4.05	Y	AATTACGCCCTCCTGCCAGGCCGGGATGTAGGA		07101103-JYTSEQ_31_29.M13_PUC_R_E04.ab1
53	orf00002 342 154 -1 2.12	Y	AGGCAAGGGCGTGCTGCTCGGTGCCTATGCGTG
54	orf00003 1300 404 -2 2.90	N	ACGCTGCGCGGCGGCGACCGCTATACCGAGTTG
	>gi|188518722:4150899-4151580 Xanthomonas oryzae pv. oryzae PXO99A, complete genome
55	orf00001 123 7 -1 0.86	Y	CAGCGGCAAGCCGTCCATAAAAAGGCCCAAGTG
	>gi|188518722:4153442-4153943 Xanthomonas oryzae pv. oryzae PXO99A, complete genome			1	07101103-JYTSEQ_25_55.M13_PUC_R_G07.ab1
56	orf00001 154 312 +1 1.82	Y	CCCTAAAGGATAACAAGCGATGATGCGATATTG
	>gi|188518722:4277700-4278059 Xanthomonas oryzae pv. oryzae PXO99A, complete genome
57	orf00001 244 95 -2 0.39	Y	TTCGAACTTCCAGCAATCAATATGAGAGTAGTG
	>gi|188518722:4279662-4280277 Xanthomonas oryzae pv. oryzae PXO99A, complete genome
58	orf00002 478 365 -2 1.05	Y(P)	TGGGATTTCGCTTGATCGCGGCGGTCGCTCATG
	>gi|188518722:4316083-4317460 Xanthomonas oryzae pv. oryzae PXO99A, complete genome
59	orf00001 396 262 -1 0.14	Y	TCTCAACGACGTTCAGGAACTGTACGACCTTTG
	>gi|188518722:4440091-4442292 Xanthomonas oryzae pv. oryzae PXO99A, complete genome
60	orf00001 2142 872 +3 3.16	Y(P)	GGTGCCACGGCGTTGTATGCCTGCGCGCTGATC
61	orf00004 854 1792 +2 2.91	Y(P)	CAACAGCCACGGTGCCACGGTGCCACGGCGTTG
	>gi|188518722:4541003-4546164 Xanthomonas oryzae pv. oryzae PXO99A, complete genome
62	orf00001 680 805 +2 3.91	Y(P)	CGTCCTCACGGGCGCGTGGATTGAAACTCATTG
63	orf00002 988 851 -2 0.44	Y(P)	GAACAATGTGATGTTTCAATCCACGCGCCCGTG
	>gi|188518722:4794087-4797039 Xanthomonas oryzae pv. oryzae PXO99A, complete genome
64	orf00002 2132 372 +1 2.86	N	TATAGTCAGTGTACCTTCGTGCGTTCTGACATG
	>gi|188518722:4862939-4863668 Xanthomonas oryzae pv. oryzae PXO99A, complete genome
65	orf00001 578 84 +1 1.40	Y(P)	ACTGACAACTTATCGCTTGCAAAGCAATTAATA
	>gi|188518722:4899665-4901101 Xanthomonas oryzae pv. oryzae PXO99A, complete genome
66	orf00001 1109 933 -3 2.15	Y(P)	TTCGATGTATTGCGGTTGATCGGACCCAAATTG
67	orf00002 142 1385 -2 0.41	Y(P)	CATCCAACTATCTGCGAACTCATATGAGATTTG
	>gi|188518722:4451723-4452180 Xanthomonas oryzae pv. oryzae PXO99A, complete genome
68	orf00002 352 200 -2 1.17	N	GCATCGCGGCGCACACGTGCCGCGGTGCGATTG
notes:
N= no robosome binding site, 14 in all
Y=with canonical ribosome binding site, 28 in all
Y(P)= without canonical ribosome binding site, but with a short sequences rich in purine, 26 in all
The start codon was shown in blue, the canonical RBS was shown in red and the putative RBS was shown in orange
The RBS has not been described systematically in Xoo, so we did the search according to the criteria used in E. coli by Dr. Shultzaberger manually.
