# Supplementary material for: Identification and functional characterization of small non-coding RNAs in Xanthomonas oryzae pathovar oryzae
Source: BMC Genomics. 2011 Jan 30;12:87. doi: 10.1186/1471-2164-12-87 (PMC3039613; doi:10.1186/1471-2164-12-87)
Supplement: Additional file 3 — List of the predicted sRNA candidates in Xoo PXO99A using SIPHT search and the comparison of the results of the cloned sequences with the prediction results (xls). [file 1471-2164-12-87-S3.XLSX]

## Sheet: sRNAs predicted by SIPHT
Additional file 3 - The list of the predicted sRNA candidates in Xoo PXO99A using SIPHT search and the compared results of the cloned sequences with the prediction results.
269 candidates	SIPHT_sRNA_ID	Start	End	Strand	Length	IGR	Start	End	Up_stream	Down_stream
(NC_010717)	NC-1	231191	231337	+	146	IGR191	231077	231649	PXO_03636||	PXO_03635
	NC-2	297242	297438	+	196
	NC-3	645385	645701	+	316	IGR513	645307	646068	PXO_03999||	PXO_04000
	NC-4	791993	792064	+	71	IGR657	791953	792116	PXO_04217||	PXO_04216
	NC-5	1536151	1536324	+	173	IGR1283	1536143	1536394	PXO_00013||	PXO_00012
	NC-6	1828610	1829084	+	474	IGR1487	1828388	1829111	PXO_00043||	PXO_00041
	NC-7	2574083	2574329	+	246	IGR2090	2574082	2574361	PXO_01031||	PXO_01030
	NC-8	2786170	2786416	+	246	IGR2244	2786169	2786448	PXO_06135||	PXO_06136
	NC-9	3845105	3845156	+	51	IGR3078	3845023	3845765	PXO_02061||	PXO_02060
	NC-12	5128382	5128598	+	216	IGR4133	5128198	5128720	PXO_03266||	PXO_03265
	NC-13	5226036	5226142	-	106	IGR4215	5225808	5226142	PXO_03498||	PXO_03496
	NC-14	5160282	5160334	-	52	IGR4160	5160071	5160417	PXO_03231||	PXO_03230
	NC-15	2294758	2294919	-	161	IGR1864	2294664	2294919	PXO_00631||	PXO_00630
	NC-16	1851411	1851779	-	368	IGR1508	1850806	1851779	PXO_00019||	PXO_00017
	NC-17	1134678	1135054	-	376
	NC-18	44562	44738	-	176	IGR44	44485	44738	PXO_03434||	PXO_03433
	NC-19	65535	65621	+	86	IGR66	65532	65946	PXO_03413||	PXO_03412
	NC-20	84446	84681	+	235	IGR83	84265	84727	PXO_03391||	PXO_03390
	NC-21	231417	231544	-	127	IGR191	231077	231649	PXO_03636||	PXO_03635
	NC-22	307031	307286	+	255	IGR251	307030	307300	PXO_03568||	PXO_03567
	NC-23	321114	321286	-	172	IGR263	321092	321507	PXO_03554||	PXO_03553
	NC-24	429512	429755	-	243	IGR336	429485	429755	PXO_03816||	PXO_03815
	NC-26	613447	613519	+	72	IGR483	613446	613767	PXO_03968||	PXO_03969
	NC-27	613447	613733	+	286	IGR483	613446	613767	PXO_03968||	PXO_03969
	NC-28	613692	613767	-	75	IGR483	613446	613767	PXO_03968||	PXO_03969
	NC-29	763121	763437	+	316	IGR625	763118	763564	PXO_05467||	PXO_05468
	NC-30	817012	817266	-	254	IGR676	816920	817266	PXO_04191||	PXO_04190
	NC-31	858409	858607	-	198	IGR710	858276	858607	PXO_04154||	PXO_04153
	NC-32	1034563	1034694	+	131	IGR857	1034562	1034856	PXO_04392||	PXO_04390
	NC-33	1070696	1070781	+	85	IGR878	1070691	1070846	PXO_04359||	PXO_04358
	NC-34	1088906	1088967	-	61	IGR894	1088737	1088967	PXO_04339||	PXO_04338
	NC-35	1088738	1088937	+	199	IGR894	1088737	1088967	PXO_04339||	PXO_04338
	NC-36	1103260	1103381	+	121	IGR902	1103251	1103594	PXO_04687||	PXO_04686
	NC-37	1131268	1131349	-	81	IGR924	1130785	1131362	PXO_04658||	PXO_04657
	NC-38	1213421	1213538	+	117
	NC-39	1241652	1241726	+	74	IGR1029	1241646	1241941	PXO_04531||	PXO_04530
	NC-40	1378956	1379032	-	76	IGR1143	1378566	1379054	PXO_04746||	PXO_04745
	NC-41	1423392	1423579	+	187	IGR1184	1423391	1423611	PXO_04797||	PXO_04796
	NC-42	1794481	1794549	-	68	IGR1464	1794383	1794558	PXO_00068||	PXO_00067
	NC-43	1826124	1826205	-	81	IGR1486	1825583	1826269	PXO_00045||	PXO_00043
	NC-44	2024577	2024779	+	202	IGR1639	2024576	2024791	PXO_00377||	PXO_00376
	NC-45	2234951	2235280	+	329	IGR1814	2234950	2235295	PXO_00694||	PXO_rna18
	NC-46	2249251	2249463	-	212	IGR1826	2249220	2249463	PXO_00679||	PXO_00678
	NC-47	2477260	2477337	-	77	IGR2014	2477155	2477337	PXO_00891||	PXO_00890
	NC-48	3120176	3120272	-	96	IGR2491	3120000	3120272	PXO_01767||	PXO_01766
	NC-49	3137761	3137843	+	82	IGR2509	3137444	3137911	PXO_01747||	PXO_01746
	NC-50	3234386	3234453	+	67	IGR2581	3234385	3235270	PXO_01660||	PXO_01659
	NC-51	3250108	3250191	+	83	IGR2593	3250107	3250400	PXO_01644||	PXO_01643
	NC-52	3250108	3250256	+	148	IGR2593	3250107	3250400	PXO_01644||	PXO_01643
	NC-53	3569799	3569906	+	107	IGR2852	3569798	3570699	PXO_01327||	PXO_01326
	NC-54	3651889	3652044	+	155	IGR2918	3651888	3652475	PXO_01244||	PXO_01243
	NC-56	3664266	3664451	-	185	IGR2931	3664210	3664451	PXO_01909||	PXO_01908
	NC-57	3780029	3780116	+	87	IGR3028	3780026	3780226	PXO_02120||	PXO_02119
	NC-58	3780087	3780226	-	139	IGR3028	3780026	3780226	PXO_02120||	PXO_02119
	NC-59	3781764	3781841	-	77	IGR3029	3781232	3781841	PXO_02119||	PXO_02118
	NC-60	3794188	3794458	+	270	IGR3036	3794182	3794997	PXO_02109||	PXO_02108
	NC-61	3902176	3902417	+	241	IGR3114	3902157	3902438	PXO_02019||	PXO_02018
	NC-63	3962529	3962585	-	56	IGR3164	3962077	3962696	PXO_01951||	PXO_01950
	NC-64	4013360	4013431	-	71	IGR3195	4013298	4013431	PXO_02153||	PXO_02152
	NC-65	4033554	4033696	-	142	IGR3216	4033366	4033696	PXO_02251||	PXO_02250
	NC-66	4075492	4075580	+	88	IGR3250	4075491	4075736	PXO_02206||	PXO_02205
	NC-67	4243063	4243116	+	53	IGR3384	4243010	4243330	PXO_02397||	PXO_02398
	NC-68	4430824	4431116	-	292	IGR3551	4430800	4431116	PXO_02584||	PXO_02585
	NC-69	4452069	4452161	-	92	IGR3566	4451723	4452180	PXO_02602||	PXO_02603
	NC-70	4572839	4573018	-	179	IGR3660	4572488	4573464	PXO_02671||	PXO_02669
	NC-71	4573391	4573464	-	73	IGR3660	4572488	4573464	PXO_02671||	PXO_02669
	NC-72	4615471	4615796	-	325	IGR3690	4615247	4615796	PXO_03180||	PXO_03179
	NC-73	4645445	4645762	-	317	IGR3711	4645423	4645763	PXO_03153||	PXO_03152
	NC-74	4690261	4690334	+	73	IGR3755	4690259	4690396	PXO_03105||	PXO_03104
	NC-75	4752542	4752798	-	256	IGR3810	4752470	4752800	PXO_03037||	PXO_03036
	NC-76	4752475	4752578	+	103	IGR3810	4752470	4752800	PXO_03037||	PXO_03036
	NC-77	4772790	4772971	+	181	IGR3828	4772699	4773114	PXO_03013||	PXO_03012
	NC-78	4792644	4792790	-	146	IGR3847	4792540	4792859	PXO_02991||	PXO_02990
	NC-79	4902212	4902320	-	108	IGR3928	4902146	4902320	PXO_02898||	PXO_02897
	NC-80	4943587	4943728	+	141	IGR3960	4943568	4943745	PXO_02862||	PXO_02861
	NC-81	5060022	5060230	-	208	IGR4060	5060010	5060316	PXO_02746||	PXO_02745
	NC-82	5063701	5063776	-	75	IGR4065	5063359	5063850	PXO_02740||	PXO_05780
	NC-83	1013624	1013906	+	282	IGR835	1013623	1013984	PXO_04418||	PXO_05491
	NC-84	1018054	1018283	+	229	IGR842	1018053	1018295	PXO_04411||	PXO_04409
	NC-85	1035887	1036090	+	203	IGR859	1035886	1036205	PXO_04389||	PXO_04388
	NC-86	1049787	1050035	+	248	IGR868	1049357	1050232	PXO_04378||	PXO_04376
	NC-87	1067980	1068084	+	104	IGR875	1067968	1068203	PXO_04362||	PXO_04361
	NC-88	1073588	1073739	+	151	IGR879	1073586	1074049	PXO_04358||	PXO_04357
	NC-89	1081763	1082056	-	293	IGR886	1081680	1082056	PXO_04347||	PXO_04345
	NC-90	1103523	1103594	-	71	IGR902	1103251	1103594	PXO_04687||	PXO_04686
	NC-91	1135003	1135054	-	51	IGR929	1134717	1135077	PXO_04653||	PXO_04652
	NC-92	1182773	1182932	+	159	IGR976	1182772	1183186	PXO_04598||	PXO_04597
	NC-93	1199078	1199193	+	115	IGR990	1199077	1199491	PXO_04578||	PXO_04577
	NC-94	1199249	1199454	+	205	IGR990	1199077	1199491	PXO_04578||	PXO_04577
	NC-95	1207756	1207872	+	116	IGR997	1207457	1207998	PXO_04569||	PXO_04568
	NC-96	1216978	1217144	-	166	IGR1005	1216632	1217144	PXO_04559||	PXO_04558
	NC-97	1250500	1250679	-	179	IGR1031	1250462	1250679	PXO_04529||	PXO_04528
	NC-98	1250463	1250531	+	68	IGR1031	1250462	1250679	PXO_04529||	PXO_04528
	NC-100	1256520	1256690	+	170	IGR1037	1256304	1256806	PXO_05506||	PXO_04522
	NC-101	1263395	1263473	+	78	IGR1050	1263391	1263667	PXO_04508||	PXO_04507
	NC-102	1412886	1412997	-	111	IGR1171	1412867	1412997	PXO_04811||	PXO_04810
	NC-103	1426565	1426696	+	131	IGR1186	1426564	1426790	PXO_04795||	PXO_04794
	NC-104	148389	148541	-	152	IGR133	148118	148569	PXO_03337||	PXO_03336
	NC-105	1532777	1532859	+	82	IGR1280	1532776	1533007	PXO_05534||	PXO_00015
	NC-106	1546464	1546529	+	65	IGR1290	1546463	1546628	PXO_00006||	PXO_00005
	NC-107	1635922	1636045	-	123	IGR1340	1635617	1636478	PXO_00234||	PXO_00233
	NC-108	1636050	1636408	-	358	IGR1340	1635617	1636478	PXO_00234||	PXO_00233
	NC-109	163930	164039	+	109	IGR145	163792	164085	PXO_03324||	PXO_03323
	NC-110	1746878	1747128	+	250	IGR1428	1746843	1747317	PXO_00120||	PXO_00118
	NC-111	1789683	1789795	+	112	IGR1461	1789682	1789897	PXO_00071||	PXO_00070
	NC-112	1817767	1817977	-	210	IGR1482	1817296	1817997	PXO_00048||	PXO_00047
	NC-113	1825595	1825963	+	368	IGR1486	1825583	1826269	PXO_00045||	PXO_00043
	NC-114	18328	18391	-	63	IGR16	18130	18400	PXO_03469||	PXO_03468
	NC-115	1916696	1916779	+	83	IGR1549	1916620	1916864	PXO_00474||	PXO_00473
	NC-116	1952664	1953101	+	437
	NC-117	1954062	1954200	+	138	IGR1573	1954061	1954483	PXO_00447||	PXO_00446
	NC-118	1973041	1973246	-	205	IGR1592	1972762	1973338	PXO_05826||	PXO_00427
	NC-119	2002938	2003084	-	146	IGR1620	2002915	2003084	PXO_00399||	PXO_00398
	NC-120	2024577	2024706	+	129	IGR1639	2024576	2024791	PXO_00377||	PXO_00376
	NC-121	2043165	2043357	-	192	IGR1656	2043144	2043640	PXO_00356||	PXO_00355
	NC-122	2043185	2043357	-	172	IGR1656	2043144	2043640	PXO_00356||	PXO_00355
	NC-123	2045750	2045945	+	195	IGR1658	2045737	2046066	PXO_00354||	PXO_00353
	NC-124	2048388	2048629	-	241	IGR1660	2048388	2048637	PXO_00352||	PXO_00351
	NC-125	2070900	2071035	+	135	IGR1680	2070899	2071276	PXO_rna15||	PXO_00328
	NC-126	2098367	2098512	-	145	IGR1702	2098364	2098512	PXO_00305||	PXO_00304
	NC-127	2110928	2111018	-	90	IGR1712	2110778	2111029	PXO_00530||	PXO_00528
	NC-128	2134047	2134115	-	68	IGR1735	2133945	2134129	PXO_05583||	PXO_00789
	NC-129	2167855	2168035	+	180	IGR1765	2167854	2168059	PXO_00748||	PXO_00747
	NC-130	2170293	2170344	-	51	IGR1769	2170136	2170344	PXO_00744||	PXO_00743
	NC-131	2223999	2224102	-	103	IGR1806	2223852	2224111	PXO_00704||	PXO_00703
	NC-132	2223853	2224035	+	182	IGR1806	2223852	2224111	PXO_00704||	PXO_00703
	NC-133	2226946	2227229	+	283
	NC-134	2249221	2249454	+	233	IGR1826	2249220	2249463	PXO_00679||	PXO_00678
	NC-135	2268113	2268220	+	107	IGR1845	2268112	2268261	PXO_00658||	PXO_00657
	NC-136	2402525	2402669	+	144	IGR1950	2402524	2403028	PXO_00828||	PXO_00827
	NC-137	250597	250761	+	164	IGR211	250562	250914	PXO_03614||	PXO_03613
	NC-138	2525832	2526075	+	243	IGR2050	2525831	2526096	PXO_05623||	PXO_00843
	NC-139	2541041	2541177	-	136	IGR2063	2540865	2541243	PXO_00942||	PXO_00941
	NC-140	2569280	2569454	-	174	IGR2084	2569172	2569454	PXO_01038||	PXO_01037
	NC-141	2579572	2579712	-	140	IGR2094	2579565	2579801	PXO_01025||	PXO_01024
	NC-142	2606687	2606738	+	51	IGR2116	2606661	2606931	PXO_01001||	PXO_01000
	NC-143	2633311	2633410	+	99	IGR2131	2633306	2633496	PXO_00976||	PXO_00975
	NC-144	2737919	2738162	+	243	IGR2204	2737918	2738183	PXO_06083||	PXO_06085
	NC-145	2781367	2781541	-	174	IGR2238	2781259	2781541	PXO_06128||	PXO_06129
	NC-146	2791659	2791799	-	140	IGR2248	2791652	2791888	PXO_06141||	PXO_06142
	NC-147	2818774	2818825	+	51	IGR2270	2818748	2819018	PXO_06165||	PXO_06166
	NC-148	2845398	2845497	+	99	IGR2285	2845393	2845583	PXO_06190||	PXO_06191
	NC-149	290545	290634	-	89	IGR235	290475	290713	PXO_03584||	PXO_03583
	NC-150	2939790	2940131	+	341	IGR2350	2939764	2940140	PXO_01237||	PXO_01236
	NC-151	2979560	2979654	+	94	IGR2381	2979556	2979760	PXO_01196||	PXO_01195
	NC-152	2983041	2983223	-	182	IGR2383	2982982	2983319	PXO_01193||	PXO_01191
	NC-153	299214	299409	+	195	IGR245	299213	299625	PXO_03574||	PXO_03573
	NC-154	3025250	3025340	-	90	IGR2419	3025016	3025576	PXO_01149||	PXO_01148
	NC-155	3031022	3031227	-	205	IGR2423	3030950	3031243	PXO_01146||	PXO_01145
	NC-156	3030951	3031053	+	102	IGR2423	3030950	3031243	PXO_01146||	PXO_01145
	NC-157	3046676	3046870	-	194	IGR2437	3046663	3046924	PXO_01131||	PXO_01130
	NC-159	3076277	3076465	+	188	IGR2457	3076275	3076746	PXO_01811||	PXO_01810
	NC-160	309112	309191	+	79	IGR253	309111	309398	PXO_03566||	PXO_03565
	NC-161	3095944	3096212	+	268	IGR2470	3095943	3096219	PXO_01794||	PXO_01793
	NC-162	3130897	3131001	+	104	IGR2501	3130834	3131227	PXO_01755||	PXO_01754
	NC-163	3130897	3131141	+	244	IGR2501	3130834	3131227	PXO_01755||	PXO_01754
	NC-164	3137549	3137745	-	196	IGR2509	3137444	3137911	PXO_01747||	PXO_01746
	NC-165	3143726	3143928	-	202	IGR2513	3143700	3143928	PXO_01743||	PXO_01742
	NC-166	3187417	3187655	+	238	IGR2545	3187367	3188090	PXO_01700||	PXO_01699
	NC-167	3212502	3212805	+	303	IGR2563	3212492	3212872	PXO_01680||	PXO_01679
	NC-168	3235201	3235270	-	69	IGR2581	3234385	3235270	PXO_01660||	PXO_01659
	NC-169	3240046	3240345	-	299	IGR2587	3239971	3240350	PXO_01652||	PXO_01651
	NC-170	3253180	3253328	-	148	IGR2595	3253071	3253707	PXO_01642||	PXO_01641
	NC-171	3323144	3323408	+	264	IGR2636	3323138	3323605	PXO_01592||	PXO_01591
	NC-172	3343012	3343249	+	237	IGR2651	3343010	3343327	PXO_01572||	PXO_01571
	NC-173	3362710	3362854	-	144	IGR2670	3362698	3362854	PXO_01552||	PXO_01551
	NC-174	3479764	3479914	-	150	IGR2767	3479437	3479914	PXO_01431||	PXO_01430
	NC-175	3512330	3512519	+	189	IGR2796	3512329	3512571	PXO_01394||	PXO_01392
	NC-176	3514693	3515165	+	472
	NC-177	3519545	3519694	-	149	IGR2802	3519441	3519694	PXO_01387||	PXO_01386
	NC-178	3520403	3520503	-	100	IGR2804	3520263	3520510	PXO_01385||	PXO_01384
	NC-179	3567577	3567719	+	142	IGR2847	3567559	3567881	PXO_01334||	PXO_01333
	NC-180	3593618	3593729	-	111	IGR2867	3593565	3593729	PXO_01307||	PXO_01306
	NC-181	3595590	3595688	-	98	IGR2870	3595501	3595688	PXO_01304||	PXO_01303
	NC-182	3600672	3600802	-	130	IGR2873	3600546	3600802	PXO_01301||	PXO_rna34
	NC-183	3600705	3600802	-	97	IGR2873	3600546	3600802	PXO_01301||	PXO_rna34
	NC-184	360139	360279	+	140	IGR291	359789	360526	PXO_03870||	PXO_03869
	NC-185	3618444	3618635	-	191	IGR2888	3618304	3618653	PXO_01284||	PXO_01283
	NC-186	3642208	3642401	+	193	IGR2910	3642205	3642754	PXO_01257||	PXO_01256
	NC-187	3657633	3657780	-	147	IGR2923	3657613	3657882	PXO_01239||	PXO_05680
	NC-188	3657614	3657848	+	234	IGR2923	3657613	3657882	PXO_01239||	PXO_05680
	NC-189	3659031	3659200	+	169	IGR2925	3659030	3659269	PXO_01916||	PXO_01915
	NC-190	3685330	3685436	+	106	IGR2952	3685329	3685475	PXO_01889||	PXO_01887
	NC-191	3692862	3692944	+	82	IGR2956	3692858	3693167	PXO_01883||	PXO_01882
	NC-192	3780155	3780226	-	71	IGR3028	3780026	3780226	PXO_02120||	PXO_02119
	NC-193	3780029	3780192	+	163	IGR3028	3780026	3780226	PXO_02120||	PXO_02119
	NC-194	3798951	3799269	+	318	IGR3038	3798936	3799446	PXO_02107||	PXO_02106
	NC-195	3826337	3826471	-	134	IGR3064	3826243	3826490	PXO_02078||	PXO_02077
	NC-196	3826931	3827061	-	130	IGR3065	3826758	3827146	PXO_02077||	PXO_02076
	NC-197	3845124	3845386	+	262	IGR3078	3845023	3845765	PXO_02061||	PXO_02060
	NC-198	3896183	3896362	-	179	IGR3111	3895970	3896362	PXO_05696||	PXO_02024
	NC-199	39041	39278	-	237	IGR36	38789	39434	PXO_03443||	PXO_03442
	NC-200	3926583	3926743	+	160	IGR3134	3926262	3926905	PXO_01989||	PXO_01988
	NC-201	4069305	4069527	+	222	IGR3245	4069304	4070058	PXO_02211||	PXO_02210
	NC-202	4150901	4151035	+	134	IGR3312	4150899	4151580	PXO_02302||	PXO_02303
	NC-203	4229580	4229750	+	170	IGR3371	4229434	4230023	PXO_02381||	PXO_02382
	NC-204	4280002	4280058	-	56	IGR3407	4279662	4280277	PXO_02430||	PXO_02431
	NC-205	4295115	4295196	-	81	IGR3422	4295015	4295347	PXO_rna37||	PXO_02445
	NC-206	4329243	4329344	-	101	IGR3455	4329209	4329351	PXO_02475||	PXO_02476
	NC-207	4377718	4377881	+	163	IGR3502	4377629	4377904	PXO_02522||	PXO_02523
	NC-208	4434113	4434371	+	258	IGR3554	4434112	4434468	PXO_02587||	PXO_02588
	NC-209	4445158	4445319	-	161	IGR3563	4444771	4445384	PXO_02599||	PXO_02600
	NC-210	4444967	4445361	+	394	IGR3563	4444771	4445384	PXO_02599||	PXO_02600
	NC-211	4451885	4452017	+	132	IGR3566	4451723	4452180	PXO_02602||	PXO_02603
	NC-212	4486544	4486721	+	177	IGR3594	4486543	4486879	PXO_02633||	PXO_02634
	NC-213	4491522	4491909	-	387	IGR3599	4491506	4491915	PXO_02638||	PXO_02640
	NC-214	4503790	4503969	+	179	IGR3609	4503495	4503998	PXO_02733||	PXO_05745
	NC-215	4525937	4526023	-	86	IGR3628	4525847	4526023	PXO_02711||	PXO_02710
	NC-216	4526349	4526467	-	118	IGR3629	4526264	4526467	PXO_02710||	PXO_02709
	NC-217	4548610	4548778	-	168	IGR3645	4548360	4548969	PXO_02692||	PXO_02691
	NC-218	460761	460987	-	226
	NC-220	461592	461654	+	62	IGR364	461447	461891	PXO_03777||	PXO_03776
	NC-221	4650309	4650405	+	96	IGR3715	4650307	4650679	PXO_03148||	PXO_03147
	NC-222	4688915	4689173	+	258	IGR3754	4688881	4689445	PXO_03106||	PXO_03105
	NC-223	4712874	4713121	+	247	IGR3774	4712842	4713346	PXO_03079||	PXO_03078
	NC-224	4713178	4713342	-	164	IGR3774	4712842	4713346	PXO_03079||	PXO_03078
	NC-225	4724570	4724814	+	244	IGR3784	4724567	4724952	PXO_03067||	PXO_03066
	NC-226	4740557	4740975	+	418	IGR3798	4740509	4740989	PXO_03049||	PXO_03048
	NC-227	4752475	4752716	+	241	IGR3810	4752470	4752800	PXO_03037||	PXO_03036
	NC-229	4772790	4772920	+	130	IGR3828	4772699	4773114	PXO_03013||	PXO_03012
	NC-230	4792542	4792630	+	88	IGR3847	4792540	4792859	PXO_02991||	PXO_02990
	NC-231	4826541	4826689	+	148	IGR3865	4826470	4826698	PXO_02974||	PXO_02973
	NC-232	483161	483267	+	106	IGR385	483142	483363	PXO_03749||	PXO_03748
	NC-233	4857850	4857919	+	69	IGR3890	4857849	4858023	PXO_rna48||	PXO_rna49
	NC-234	4863287	4863392	+	105	IGR3894	4862939	4863668	PXO_rna52||	PXO_02940
	NC-235	4986341	4986514	-	173	IGR4003	4986328	4986514	PXO_02815||	PXO_02814
	NC-236	4990596	4990728	-	132	IGR4007	4990521	4990728	PXO_02810||	PXO_02809
	NC-237	5002138	5002506	-	368	IGR4014	5002111	5002519	PXO_02801||	PXO_02800
	NC-238	5022331	5022588	-	257	IGR4034	5022311	5022661	PXO_02776||	PXO_02775
	NC-239	5022596	5022661	-	65	IGR4034	5022311	5022661	PXO_02776||	PXO_02775
	NC-240	5083249	5083318	+	69	IGR4088	5083248	5083422	PXO_rna55||	PXO_rna56
	NC-241	5088715	5088791	+	76	IGR4092	5088338	5088937	PXO_rna59||	PXO_05784
	NC-242	512955	513135	-	180	IGR407	512938	513135	PXO_03717||	PXO_03716
	NC-243	5134393	5134706	+	313	IGR4138	5134143	5134821	PXO_03260||	PXO_03259
	NC-244	5142178	5142348	+	170	IGR4145	5142170	5142354	PXO_03251||	PXO_03250
	NC-245	5163363	5163570	+	207	IGR4162	5163005	5163584	PXO_03229||	PXO_03228
	NC-246	5175694	5175923	+	229	IGR4171	5175029	5175946	PXO_05793||	PXO_03551
	NC-247	5179798	5179931	-	133	IGR4174	5179626	5179931	PXO_03548||	PXO_03547
	NC-248	5217911	5218037	-	126	IGR4207	5217747	5218421	PXO_03507||	PXO_03506
	NC-249	539015	539133	+	118	IGR426	538800	539227	PXO_03690||	PXO_03689
	NC-250	575716	575885	+	169	IGR455	575597	576543	PXO_03934||	PXO_03935
	NC-251	652194	652296	+	102	IGR519	652163	652321	PXO_04007||	PXO_04008
	NC-252	654660	654844	-	184	IGR523	654618	654844	PXO_04011||	PXO_rna0
	NC-253	654619	654688	+	69	IGR523	654618	654844	PXO_04011||	PXO_rna0
	NC-254	65535	65766	+	231	IGR66	65532	65946	PXO_03413||	PXO_03412
	NC-255	662291	662377	+	86	IGR530	662238	662564	PXO_04017||	PXO_04018
	NC-256	671222	671470	-	248	IGR539	671083	671470	PXO_04028||	PXO_04029
	NC-257	671086	671532	+	446
	NC-258	679234	679486	+	252	IGR546	679233	679505	PXO_04036||	PXO_04037
	NC-259	718259	718332	+	73	IGR577	718218	718476	PXO_05459||	PXO_rna2
	NC-260	746695	746790	-	95	IGR606	746484	746790	PXO_04100||	PXO_04101
	NC-261	771743	771893	+	150	IGR634	771735	772081	PXO_04241||	PXO_04240
	NC-262	791168	791500	-	332	IGR656	791147	791502	PXO_04218||	PXO_04217
	NC-263	804683	805161	-	478
	NC-264	804735	805146	+	411	IGR664	804734	805161	PXO_04204||	PXO_04203
	NC-265	810871	811076	-	205	IGR671	810843	811076	PXO_04197||	PXO_04196
	NC-266	810907	811076	-	169	IGR671	810843	811076	PXO_04197||	PXO_04196
	NC-267	818901	818990	+	89	IGR677	818851	819240	PXO_04190||	PXO_04189
	NC-268	818901	819217	+	316	IGR677	818851	819240	PXO_04190||	PXO_04189
	NC-269	83332	83412	+	80	IGR81	83326	83704	PXO_03392||	PXO_05803
	NC-270	858340	858408	+	68	IGR710	858276	858607	PXO_04154||	PXO_04153
	NC-271	868018	868438	-	420	IGR719	867892	868578	PXO_04143||	PXO_05476
	NC-272	924510	924716	-	206	IGR763	924504	924788	PXO_04285||	PXO_04286
	NC-273	924573	924716	-	143	IGR763	924504	924788	PXO_04285||	PXO_04286
	NC-274	924505	924613	+	108	IGR763	924504	924788	PXO_04285||	PXO_04286
	NC-275	941970	942055	+	85	IGR781	941969	942253	PXO_04303||	PXO_04304
	NC-276	988041	988234	-	193	IGR813	987860	988234	PXO_05488||	PXO_04443
	NC-277	98982	99221	+	239	IGR97	98928	99304	PXO_05419||	PXO_03376
	NC-278	997259	997350	-	91	IGR819	997214	997350	PXO_04436||	PXO_04435

## Sheet: SIPHT_cloned_sense
Candidate (predicted)	Strand (predicted)	Start (predicted)	End (predicted)	Clone ID	Strand (cloned)	Start (cloned)	End (cloned)
Candidate3	+	645385	645701	07101103-JYTSEQ_05_68.M13_PUC_R_D09.ab1	+	645578	645659
Candidate3	+	645385	645701	07101103-JYTSEQ_32_50.M13_PUC_R_B07.ab1	+	645538	645750
Candidate7	+	2574083	2574329	07101103-JYTSEQ_10_12.M13_PUC_R_D02.ab1	+	2573951	2574096
Candidate7	+	2574083	2574329	07101103-JYTSEQ_27_05.M13_PUC_R_E01.ab1	+	2573894	2574133
Candidate8	+	2786170	2786416	07101103-JYTSEQ_27_05.M13_PUC_R_E01.ab1	+	2785981	2786220
Candidate8	+	2786170	2786416	07101103-JYTSEQ_10_12.M13_PUC_R_D02.ab1	+	2786038	2786183
Candidate9	+	3845105	3845156	07101103-JYTSEQ_36_52.M13_PUC_R_D07.ab1	+	3845015	3845219
Candidate18	-	44562	44738	07101103-JYTSEQ_02_76_D10.M13_PUC_R_F11.ab1	-	44487	44584
Candidate18	-	44562	44738	07101103-JYTSEQ_12_29.M13_PUC_R_E04.ab1	-	44561	44624
Candidate18	-	44562	44738	07101103-JYTSEQ_16_01.M13_PUC_R_A01.ab1	-	44558	44591
Candidate26	+	613447	613519	07101103-JYTSEQ_08_52.M13_PUC_R_D07.ab1	+	613354	613477
Candidate26	+	613447	613519	07101103-JYTSEQ_12_67.M13_PUC_R_C09.ab1	+	613382	613520
Candidate27	+	613447	613733	07101103-JYTSEQ_08_52.M13_PUC_R_D07.ab1	+	613354	613477
Candidate27	+	613447	613733	07101103-JYTSEQ_12_67.M13_PUC_R_C09.ab1	+	613382	613520
Candidate39	+	1241652	1241726	07101103-JYTSEQ_22_82.M13_PUC_R_B11.ab1	+	1241674	1241719
Candidate39	+	1241652	1241726	07101103-JYTSEQ_21_09.M13_PUC_R_A02.ab1	+	1241679	1241720
Candidate39	+	1241652	1241726	07101103-JYTSEQ_14_95.M13_PUC_R_G12.ab1	+	1241661	1241717
Candidate39	+	1241652	1241726	07101103-JYTSEQ_15_72.M13_PUC_R_H09.ab1	+	1241572	1241720
Candidate39	+	1241652	1241726	07101103-JYTSEQ_31_88.M13_PUC_R_H11.ab1	+	1241614	1241719
Candidate39	+	1241652	1241726	07101103-JYTSEQ_06_29.M13_PUC_R_E04.ab1	+	1241696	1241720
Candidate39	+	1241652	1241726	07101103-JYTSEQ_15_16.M13_PUC_R_H02.ab1	+	1241661	1241718
Candidate39	+	1241652	1241726	07101103-JYTSEQ_30_85.M13_PUC_R_E11.ab1	+	1241572	1241719
Candidate39	+	1241652	1241726	07101103-JYTSEQ_18_28.M13_PUC_R_D04.ab1	+	1241574	1241719
Candidate40	-	1378956	1379032	07101103-JYTSEQ_32_33.M13_PUC_R_A05.ab1	-	1379026	1379157
Candidate45	+	2234951	2235280	07101103-JYTSEQ_29_63.M13_PUC_R_G08.ab1	+	2234812	2235016
Candidate47	-	2477260	2477337	07101103-JYTSEQ_09_45.M13_PUC_R_E06.ab1	-	2477258	2477418
Candidate47	-	2477260	2477337	07101103-JYTSEQ_24_24.M13_PUC_R_H03.ab1	-	2477293	2477477
Candidate47	-	2477260	2477337	07101103-JYTSEQ_07_86.M13_PUC_R_F11.ab1	-	2477261	2477479
Candidate47	-	2477260	2477337	07101103-JYTSEQ_33_10.M13_PUC_R_B02.ab1	-	2477292	2477492
Candidate47	-	2477260	2477337	07101103-JYTSEQ_09_70.M13_PUC_R_F09.ab1	-	2477301	2477494
Candidate47	-	2477260	2477337	07101103-JYTSEQ_31_16.M13_PUC_R_H02.ab1	-	2477292	2477492
Candidate47	-	2477260	2477337	07101103-JYTSEQ_35_82.M13_PUC_R_B11.ab1	-	2477292	2477492
Candidate47	-	2477260	2477337	07101103-JYTSEQ_25_18.M13_PUC_R_B03.ab1	-	2477297	2477492
Candidate47	-	2477260	2477337	07101103-JYTSEQ_32_46.M13_PUC_R_F06.ab1	-	2477297	2477497
Candidate47	-	2477260	2477337	07101103-JYTSEQ_34_71.M13_PUC_R_G09.ab1	-	2477294	2477482
Candidate47	-	2477260	2477337	07101103-JYTSEQ_34_31.M13_PUC_R_G04.ab1	-	2477261	2477480
Candidate50	+	3234386	3234453	07101103-JYTSEQ_07_70.M13_PUC_R_F09.ab1	+	3234292	3234452
Candidate59	-	3781764	3781841	07101103-JYTSEQ_30_55.M13_PUC_R_G07.ab1	-	3781765	3782091
Candidate59	-	3781764	3781841	07101103-JYTSEQ_34_42.M13_PUC_R_B06.ab1	-	3781764	3781968
Candidate59	-	3781764	3781841	07101103-JYTSEQ_03_87_G11.M13_PUC_R_B07.ab1	-	3781765	3781836
Candidate68	-	4430824	4431116	07101103-JYTSEQ_08_14.M13_PUC_R_F02.ab1	-	4430826	4431067
Candidate68	-	4430824	4431116	07101103-JYTSEQ_30_30.M13_PUC_R_F04.ab1	-	4430826	4430962
Candidate71	-	4573391	4573464	07101103-JYTSEQ_21_12.M13_PUC_R_D02.ab1	-	4573389	4573492
Candidate73	-	4645445	4645762	07101103-JYTSEQ_25_16.M13_PUC_R_H02.ab1	-	4645448	4645593
Candidate73	-	4645445	4645762	07101103-JYTSEQ_23_47.M13_PUC_R_G06.ab1	-	4645446	4645541
Candidate73	-	4645445	4645762	07101103-JYTSEQ_03_40_H05.M13_PUC_R_B04.ab1	-	4645447	4645604
Candidate73	-	4645445	4645762	07101103-JYTSEQ_28_61.M13_PUC_R_E08.ab1	-	4645377	4645616
Candidate73	-	4645445	4645762	07101103-JYTSEQ_29_92.M13_PUC_R_D12.ab1	-	4645447	4645604
Candidate73	-	4645445	4645762	07101103-JYTSEQ_11_66.M13_PUC_R_B09.ab1	-	4645448	4645601
Candidate73	-	4645445	4645762	07101103-JYTSEQ_16_50.M13_PUC_R_B07.ab1	-	4645446	4645601
Candidate73	-	4645445	4645762	07101103-JYTSEQ_13_05.M13_PUC_R_E01.ab1	-	4645481	4645615
Candidate73	-	4645445	4645762	07101103-JYTSEQ_34_77.M13_PUC_R_E10.ab1	-	4645409	4645616
Candidate73	-	4645445	4645762	07101103-JYTSEQ_26_20.M13_PUC_R_D03.ab1	-	4645449	4645601
Candidate73	-	4645445	4645762	07101103-JYTSEQ_33_73.M13_PUC_R_A10.ab1	-	4645446	4645613
Candidate73	-	4645445	4645762	07101103-JYTSEQ_07_73.M13_PUC_R_A10.ab1	-	4645444	4645613
Candidate73	-	4645445	4645762	07101103-JYTSEQ_33_12.M13_PUC_R_D02.ab1	-	4645447	4645617
Candidate73	-	4645445	4645762	07101103-JYTSEQ_26_16.M13_PUC_R_H02.ab1	-	4645446	4645617
Candidate73	-	4645445	4645762	07101103-JYTSEQ_36_19.M13_PUC_R_C03.ab1	-	4645447	4645583
Candidate73	-	4645445	4645762	07101103-JYTSEQ_35_46.M13_PUC_R_F06.ab1	-	4645446	4645620
Candidate73	-	4645445	4645762	07101103-JYTSEQ_34_91.M13_PUC_R_C12.ab1	-	4645444	4645617
Candidate73	-	4645445	4645762	07101103-JYTSEQ_29_82.M13_PUC_R_B11.ab1	-	4645187	4645513
Candidate73	-	4645445	4645762	07101103-JYTSEQ_08_06.M13_PUC_R_F01.ab1	-	4645446	4645617
Candidate73	-	4645445	4645762	07101103-JYTSEQ_12_33.M13_PUC_R_A05.ab1	-	4645447	4645595
Candidate73	-	4645445	4645762	07101103-JYTSEQ_29_30.M13_PUC_R_F04.ab1	-	4645446	4645563
Candidate73	-	4645445	4645762	07101103-JYTSEQ_34_41.M13_PUC_R_A06.ab1	-	4645447	4645569
Candidate79	-	4902212	4902320	07101103-JYTSEQ_20_21.M13_PUC_R_E03.ab1	-	4902271	4902331
Candidate79	-	4902212	4902320	07101103-JYTSEQ_27_11.M13_PUC_R_C02.ab1	-	4902271	4902329
Candidate79	-	4902212	4902320	07101103-JYTSEQ_25_95.M13_PUC_R_G12.ab1	-	4902215	4902338
Candidate79	-	4902212	4902320	07101103-JYTSEQ_13_03.M13_PUC_R_C01.ab1	-	4902271	4902331
Candidate79	-	4902212	4902320	07101103-JYTSEQ_13_11.M13_PUC_R_C02.ab1	-	4902260	4902340
Candidate79	-	4902212	4902320	07101103-JYTSEQ_02_21_E03.M13_PUC_R_C07.ab1	-	4902271	4902331
Candidate86	+	1049787	1050035	07101103-JYTSEQ_08_58.M13_PUC_R_B08.ab1	+	1049764	1049935
Candidate87	+	1067980	1068084	07101103-JYTSEQ_20_01.M13_PUC_R_A01.ab1	+	1068014	1068083
Candidate87	+	1067980	1068084	07101103-JYTSEQ_16_86.M13_PUC_R_F11.ab1	+	1068018	1068083
Candidate87	+	1067980	1068084	07101103-JYTSEQ_03_23.SP6_G03.ab1	+	1068044	1068083
Candidate87	+	1067980	1068084	07101103-JYTSEQ_09_33.M13_PUC_R_A05.ab1	+	1067954	1068083
Candidate87	+	1067980	1068084	07101103-JYTSEQ_08_02.M13_PUC_R_B01.ab1	+	1067957	1068082
Candidate88	+	1073588	1073739	07101103-JYTSEQ_14_14.M13_PUC_R_F02.ab1	+	1073571	1073658
Candidate88	+	1073588	1073739	07101103-JYTSEQ_18_49.M13_PUC_R_A07.ab1	+	1073571	1073661
Candidate90	-	1103523	1103594	07101103-JYTSEQ_23_60.M13_PUC_R_D08.ab1	-	1103531	1103680
Candidate90	-	1103523	1103594	07101103-JYTSEQ_35_78.M13_PUC_R_F10.ab1	-	1103531	1103688
Candidate92	+	1182773	1182932	07101103-JYTSEQ_15_44.M13_PUC_R_D06.ab1	+	1182801	1182876
Candidate98	+	1250463	1250531	07101103-JYTSEQ_19_96.M13_PUC_R_H12.ab1	+	1250445	1250529
Candidate98	+	1250463	1250531	07101103-JYTSEQ_17_90.M13_PUC_R_B12.ab1	+	1250439	1250529
Candidate98	+	1250463	1250531	07101103-JYTSEQ_10_05.M13_PUC_R_E01.ab1	+	1250373	1250530
Candidate100	+	1256520	1256690	07101103-JYTSEQ_10_61.M13_PUC_R_E08.ab1	+	1256544	1256685
Candidate100	+	1256520	1256690	07101103-JYTSEQ_25_17.M13_PUC_R_A03.ab1	+	1256511	1256691
Candidate104	-	148389	148541	07101103-JYTSEQ_30_37.M13_PUC_R_E05.ab1	-	148276	148439
Candidate104	-	148389	148541	07101103-JYTSEQ_34_61.M13_PUC_R_E08.ab1	-	148276	148440
Candidate104	-	148389	148541	07101103-JYTSEQ_26_53.M13_PUC_R_E07.ab1	-	148276	148439
Candidate104	-	148389	148541	07101103-JYTSEQ_30_04.M13_PUC_R_D01.ab1	-	148268	148439
Candidate104	-	148389	148541	07101103-JYTSEQ_24_36.M13_PUC_R_D05.ab1	-	148275	148433
Candidate107	-	1635922	1636045	07101103-JYTSEQ_27_82.M13_PUC_R_B11.ab1	-	1635959	1636151
Candidate108	-	1636050	1636408	07101103-JYTSEQ_27_82.M13_PUC_R_B11.ab1	-	1635959	1636151
Candidate112	-	1817767	1817977	07101103-JYTSEQ_34_49.M13_PUC_R_A07.ab1	-	1817950	1818154
Candidate123	+	2045750	2045945	07101103-JYTSEQ_06_88.M13_PUC_R_H11.ab1	+	2045654	2045796
Candidate123	+	2045750	2045945	07101103-JYTSEQ_14_73.M13_PUC_R_A10.ab1	+	2045801	2045905
Candidate123	+	2045750	2045945	07101103-JYTSEQ_16_19.M13_PUC_R_C03.ab1	+	2045798	2045908
Candidate127	-	2110928	2111018	07101103-JYTSEQ_17_21.M13_PUC_R_E03.ab1	-	2110979	2111088
Candidate127	-	2110928	2111018	07101103-JYTSEQ_37_12.M13_PUC_R_D02.ab1	-	2110949	2111109
Candidate127	-	2110928	2111018	07101103-JYTSEQ_09_93.M13_PUC_R_E12.ab1	-	2110928	2111087
Candidate137	+	250597	250761	07101103-JYTSEQ_20_10.M13_PUC_R_B02.ab1	+	250643	250734
Candidate137	+	250597	250761	07101103-JYTSEQ_12_22.M13_PUC_R_F03.ab1	+	250716	250761
Candidate140	-	2569280	2569454	07101103-JYTSEQ_09_83.M13_PUC_R_C11.ab1	-	2569280	2569397
Candidate140	-	2569280	2569454	07101103-JYTSEQ_19_49.M13_PUC_R_A07.ab1	-	2569294	2569423
Candidate145	-	2781367	2781541	07101103-JYTSEQ_19_49.M13_PUC_R_A07.ab1	-	2781381	2781510
Candidate145	-	2781367	2781541	07101103-JYTSEQ_09_83.M13_PUC_R_C11.ab1	-	2781367	2781484
Candidate153	+	299214	299409	07101103-JYTSEQ_21_52.M13_PUC_R_D07.ab1	+	299297	299387
Candidate153	+	299214	299409	07101103-JYTSEQ_29_80.M13_PUC_R_H10.ab1	+	299328	299523
Candidate159	+	3076277	3076465	07101103-JYTSEQ_33_52.M13_PUC_R_D07.ab1	+	3075979	3076314
Candidate171	+	3323144	3323408	07101103-JYTSEQ_08_74.M13_PUC_R_B10.ab1	+	3323391	3323702
Candidate171	+	3323144	3323408	07101103-JYTSEQ_28_04.M13_PUC_R_D01.ab1	+	3323408	3323702
Candidate171	+	3323144	3323408	07101103-JYTSEQ_25_06.M13_PUC_R_F01.ab1	+	3323387	3323699
Candidate181	-	3595590	3595688	07101103-JYTSEQ_37_14.M13_PUC_R_F02.ab1	-	3595643	3595813
Candidate182	-	3600672	3600802	07101103-JYTSEQ_21_68.M13_PUC_R_D09.ab1	-	3600716	3600781
Candidate183	-	3600705	3600802	07101103-JYTSEQ_21_68.M13_PUC_R_D09.ab1	-	3600716	3600781
Candidate186	+	3642208	3642401	07101103-JYTSEQ_14_23.M13_PUC_R_G03.ab1	+	3642307	3642387
Candidate196	-	3826931	3827061	07101103-JYTSEQ_07_82.M13_PUC_R_B11.ab1	-	3826813	3826972
Candidate197	+	3845124	3845386	07101103-JYTSEQ_36_52.M13_PUC_R_D07.ab1	+	3845015	3845219
Candidate203	+	4229580	4229750	07101103-JYTSEQ_22_44.M13_PUC_R_D06.ab1	+	4229612	4229746
Candidate203	+	4229580	4229750	07101103-JYTSEQ_07_16.M13_PUC_R_H02.ab1	+	4229658	4229746
Candidate203	+	4229580	4229750	07101103-JYTSEQ_19_85.M13_PUC_R_E11.ab1	+	4229658	4229746
Candidate203	+	4229580	4229750	07101103-JYTSEQ_09_48.M13_PUC_R_H06.ab1	+	4229618	4229746
Candidate203	+	4229580	4229750	07101103-JYTSEQ_06_57.M13_PUC_R_A08.ab1	+	4229595	4229746
Candidate204	-	4280002	4280058	07101103-JYTSEQ_24_50.M13_PUC_R_B07.ab1	-	4280050	4280212
Candidate206	-	4329243	4329344	07101103-JYTSEQ_27_27.M13_PUC_R_C04.ab1	-	4329248	4329402
Candidate206	-	4329243	4329344	07101103-JYTSEQ_29_53.M13_PUC_R_E07.ab1	-	4329247	4329517
Candidate211	+	4451885	4452017	07101103-JYTSEQ_04_51.M13-PUC-R_C07.ab1	+	4451931	4452016
Candidate213	-	4491522	4491909	07101103-JYTSEQ_26_06.M13_PUC_R_F01.ab1	-	4491582	4491686
Candidate215	-	4525937	4526023	07101103-JYTSEQ_15_64.M13_PUC_R_H08.ab1	-	4525940	4525999
Candidate215	-	4525937	4526023	07101103-JYTSEQ_37_24.M13_PUC_R_H03.ab1	-	4525941	4526278
Candidate215	-	4525937	4526023	07101103-JYTSEQ_17_54.M13_PUC_R_F07.ab1	-	4525940	4526007
Candidate215	-	4525937	4526023	07101103-JYTSEQ_18_37.M13_PUC_R_E05.ab1	-	4525939	4526004
Candidate215	-	4525937	4526023	07101103-JYTSEQ_29_14.M13_PUC_R_F02.ab1	-	4525976	4526237
Candidate215	-	4525937	4526023	07101103-JYTSEQ_16_51.M13_PUC_R_C07.ab1	-	4525940	4525999
Candidate215	-	4525937	4526023	07101103-JYTSEQ_04_55.M13-PUC-R_G07.ab1	-	4525938	4526004
Candidate215	-	4525937	4526023	07101103-JYTSEQ_29_87.M13_PUC_R_G11.ab1	-	4525941	4526103
Candidate215	-	4525937	4526023	07101103-JYTSEQ_20_96.M13_PUC_R_H12.ab1	-	4525940	4526004
Candidate215	-	4525937	4526023	07101103-JYTSEQ_36_63.M13_PUC_R_G08.ab1	-	4525990	4526284
Candidate215	-	4525937	4526023	07101103-JYTSEQ_32_28.M13_PUC_R_D04.ab1	-	4525941	4526101
Candidate215	-	4525937	4526023	07101103-JYTSEQ_35_74.M13_PUC_R_B10.ab1	-	4525941	4526099
Candidate230	+	4792542	4792630	07101103-JYTSEQ_36_85.M13_PUC_R_E11.ab1	+	4792588	4792742
Candidate230	+	4792542	4792630	07101103-JYTSEQ_08_85.M13_PUC_R_E11.ab1	+	4792582	4792742
Candidate230	+	4792542	4792630	07101103-JYTSEQ_10_94.M13_PUC_R_F12.ab1	+	4792585	4792742
Candidate230	+	4792542	4792630	07101103-JYTSEQ_27_54.M13_PUC_R_F07.ab1	+	4792594	4792743
Candidate230	+	4792542	4792630	07101103-JYTSEQ_32_52.M13_PUC_R_D07.ab1	+	4792579	4792743
Candidate231	+	4826541	4826689	07101103-JYTSEQ_25_81.M13_PUC_R_A11.ab1	+	4826426	4826556
Candidate235	-	4986341	4986514	07101103-JYTSEQ_27_94.M13_PUC_R_F12.ab1	-	4986341	4986596
Candidate235	-	4986341	4986514	07101103-JYTSEQ_15_35.M13_PUC_R_C05.ab1	-	4986359	4986522
Candidate237	-	5002138	5002506	07101103-JYTSEQ_31_84.M13_PUC_R_D11.ab1	-	5002172	5002482
Candidate239	-	5022596	5022661	07101103-JYTSEQ_20_25.M13_PUC_R_A04.ab1	-	5022595	5022694
Candidate242	-	512955	513135	07101103-JYTSEQ_02_31_G04.M13_PUC_R_H07.ab1	-	512954	513045
Candidate248	-	5217911	5218037	07101103-JYTSEQ_06_07.M13_PUC_R_G01.ab1	-	5217795	5217950
Candidate248	-	5217911	5218037	07101103-JYTSEQ_10_60.M13_PUC_R_D08.ab1	-	5217794	5217917
Candidate248	-	5217911	5218037	07101103-JYTSEQ_37_51.M13_PUC_R_C07.ab1	-	5217792	5217958
Candidate248	-	5217911	5218037	07101103-JYTSEQ_10_18.M13_PUC_R_B03.ab1	-	5217771	5217937
Candidate248	-	5217911	5218037	07101103-JYTSEQ_07_28.M13_PUC_R_D04.ab1	-	5217792	5217958
Candidate249	+	539015	539133	07101103-JYTSEQ_01_42_B06.M13_PUC_R_A03.ab1	+	539087	539130
Candidate257	+	671086	671532	07101103-JYTSEQ_03_79.SP6_G10.ab1	+	671269	671327
Candidate260	-	746695	746790	07101103-JYTSEQ_16_70.M13_PUC_R_F09.ab1	-	746695	746762
Candidate260	-	746695	746790	07101103-JYTSEQ_10_27.M13_PUC_R_C04.ab1	-	746693	746874
Candidate261	+	771743	771893	07101103-JYTSEQ_30_38.M13_PUC_R_F05.ab1	+	771413	771887
Candidate272	-	924510	924716	07101103-JYTSEQ_36_29.M13_PUC_R_E04.ab1	-	924541	924709
Candidate273	-	924573	924716	07101103-JYTSEQ_36_29.M13_PUC_R_E04.ab1	-	924541	924709
Candidate275	+	941970	942055	07101103-JYTSEQ_06_55.M13_PUC_R_G07.ab1	+	941801	942048
Candidate275	+	941970	942055	07101103-JYTSEQ_23_85.M13_PUC_R_E11.ab1	+	941904	942049
Candidate275	+	941970	942055	07101103-JYTSEQ_31_35.M13_PUC_R_C05.ab1	+	941729	942049
Candidate275	+	941970	942055	07101103-JYTSEQ_37_07.M13_PUC_R_G01.ab1	+	941823	942049
Candidate276	-	988041	988234	07101103-JYTSEQ_20_31.M13_PUC_R_G04.ab1	-	987982	988095

## Sheet: uniq_candidates
Candidate (predicted)	Strand (predicted)	Start (predicted)	End (predicted)	Strand (cloned)	Start (cloned)	End (cloned)
Candidate3	+	645385	645701	+	645538	645750
Candidate7	+	2574083	2574329	+	2573894	2574133
Candidate8	+	2786170	2786416	+	2785981	2786220
Candidate9	+	3845105	3845156	+	3845015	3845219
Candidate18	-	44562	44738	-	44487	44624
Candidate26	+	613447	613519	+	613354	613520
Candidate27	+	613447	613733	+	613354	613520
Candidate39	+	1241652	1241726	+	1241572	1241720
Candidate40	-	1378956	1379032	-	1379026	1379157
Candidate45	+	2234951	2235280	+	2234812	2235016
Candidate47	-	2477260	2477337	-	2477258	2477497
Candidate50	+	3234386	3234453	+	3234292	3234452
Candidate59	-	3781764	3781841	-	3781764	3782091
Candidate68	-	4430824	4431116	-	4430826	4431067
Candidate71	-	4573391	4573464	-	4573389	4573492
Candidate73	-	4645445	4645762	-	4645187	4645620
Candidate79	-	4902212	4902320	-	4902215	4902340
Candidate86	+	1049787	1050035	+	1049764	1049935
Candidate87	+	1067980	1068084	+	1067954	1068083
Candidate88	+	1073588	1073739	+	1073571	1073661
Candidate90	-	1103523	1103594	-	1103531	1103688
Candidate92	+	1182773	1182932	+	1182801	1182876
Candidate98	+	1250463	1250531	+	1250373	1250530
Candidate100	+	1256520	1256690	+	1256511	1256691
Candidate104	-	148389	148541	-	148268	148440
Candidate107	-	1635922	1636045	-	1635959	1636151
Candidate108	-	1636050	1636408	-	1635959	1636151
Candidate112	-	1817767	1817977	-	1817950	1818154
Candidate123	+	2045750	2045945	+	2045654	2045908
Candidate127	-	2110928	2111018	-	2110928	2111109
Candidate137	+	250597	250761	+	250643	250761
Candidate140	-	2569280	2569454	-	2569280	2569423
Candidate145	-	2781367	2781541	-	2781367	2781510
Candidate153	+	299214	299409	+	299297	299523
Candidate159	+	3076277	3076465	+	3075979	3076314
Candidate171	+	3323144	3323408	+	3323387	3323702
Candidate181	-	3595590	3595688	-	3595643	3595813
Candidate182	-	3600672	3600802	-	3600716	3600781
Candidate183	-	3600705	3600802	-	3600716	3600781
Candidate186	+	3642208	3642401	+	3642307	3642387
Candidate196	-	3826931	3827061	-	3826813	3826972
Candidate197	+	3845124	3845386	+	3845015	3845219
Candidate203	+	4229580	4229750	+	4229595	4229746
Candidate204	-	4280002	4280058	-	4280050	4280212
Candidate206	-	4329243	4329344	-	4329247	4329517
Candidate211	+	4451885	4452017	+	4451931	4452016
Candidate213	-	4491522	4491909	-	4491582	4491686
Candidate215	-	4525937	4526023	-	4525938	4526284
Candidate230	+	4792542	4792630	+	4792579	4792743
Candidate231	+	4826541	4826689	+	4826426	4826556
Candidate235	-	4986341	4986514	-	4986341	4986596
Candidate237	-	5002138	5002506	-	5002172	5002482
Candidate239	-	5022596	5022661	-	5022595	5022694
Candidate242	-	512955	513135	-	512954	513045
Candidate248	-	5217911	5218037	-	5217771	5217958
Candidate249	+	539015	539133	+	539087	539130
Candidate257	+	671086	671532	+	671269	671327
Candidate260	-	746695	746790	-	746693	746874
Candidate261	+	771743	771893	+	771413	771887
Candidate272	-	924510	924716	-	924541	924709
Candidate273	-	924573	924716	-	924541	924709
Candidate275	+	941970	942055	+	941729	942049
Candidate276	-	988041	988234	-	987982	988095
note: 63 uniq cloned sequences ovlapped with the predicted sRNA candidates
