# Supplementary material for: Identification and functional characterization of small non-coding RNAs in Xanthomonas oryzae pathovar oryzae
Source: BMC Genomics. 2011 Jan 30;12:87. doi: 10.1186/1471-2164-12-87 (PMC3039613; doi:10.1186/1471-2164-12-87)
Supplement: Additional file 4 — 5' RACE results (xls). [file 1471-2164-12-87-S4.XLSX]

## Sheet: 5'RACE results 
Additional file 4 – 5′ RACE results.
sRNA gene	PCR primer	clone＃	sequence (5’→3’)
sRNA-Xoo1	784-down -outer	1	GTTGCTTCCTAATGACAGGCGGCAGCGTCAGGCTCTCTCTCTCTCGCCGACGAATTCAAATAATTACGACGTATCCTTCGCGCCTTCTGG
		2	GTTGCTTCCTAATGACAGGCGGCAGCGTCAGGCTCTCTCTCTCTCGCCGACGAATTCAAATAATTACGACGTATCCTTCGCGCCTTCTGG
		3	GTTGCTTCCTAATGACAGGCGGCAGCGTCAGGCTCTCTCTCTCTCGCCGACGAATTCAAATAATTACGACGTATCCTTCGCGCCTTCTGG
		4	GTTGCTTCCTAATGACAGGCGGCAGCGTCAGGCTCTCTCTCTCTCGCCGACGAATTCAAATAATTACGACGTATCCTTCGCGCCTTCTGG
		5	GTTGCTTCCTAATGACAGGCGGCAGCGTCAGGCTCTCTCTCTCTCGCCGACGAATTCAAATAATTACGACGTATCCTTCGCGCCTTCTGG
		6	GTTGCTTCCTAATGACAGGCGGCAGCGTCAGGCTCTCTCTCTCTCGCCGACGAATTCAAATAATTACGACGTATCCTTCGCGCCTTCTGG
sRNA-Xoo3	RACE-177	1	GTCCGATGTCAGTCGGAAGCTGTGCCACTCATTGTCCACCGGGCTTGCCCCGGTTTTCGAAGGGATCGCGCCTTGTGC
		2	GTCCGATGTCAGTCGGAAGCTGTGCCACTCATTGTCCACCGGGCTTGCCCCGGTTTTCGAAGGGATCGCGCCTTGTGC
		3	GTCCGATGTCAGTCGGAAGCTGTGCCACTCATTGTCCACCGGGCTTGCCCCGGTTTTCGAAGGGATCGCGCCTTGTGC
		4	GTCCGATGTCAGTCGGAAGCTGTGCCACTCATTGTCCACCGGGCTTGCCCCGGTTTTCGAAGGGATCGCGCCTTGTGC
		5	GTCCGATGTCAGTCGGAAGCTGTGCCACTCATTGTCCACCGGGCTTGCCCCGGTTTTCGAAGGGATCGCGCCTTGTGC
		6	GTCCGATGTCAGTCGGAAGCTGTGCCACTCATTGTCCACCGGGCTTGCCCCGGTTTTCGAAGGGATCGCGCCTTGTGC
sRNA-Xoo4	18A4-down-outer	1	GAGTGAGTCAGACACGAGGCAGATTTGTACTACGACCGAGTCTT
	18A4-down-inner	2	GAGTGAGTCAGACACGAGGCAGATTTGTACTACGACCGAGTCTT
		3	GAGTGAGTCAGACACGAGGCAGATTTGTACTACGACCGAGTCTT
		4	GAGTGAGTCAGACACGAGGCAGATTTGTACTACGACCGAGTCTT
		5	TGAGTCAGACACGAGGCAGATTTGTACTACGACCGAGTCTT
		6	AGTCAGACACGAGGCAGATTTGTACTACGACCGAGTCTT
		7	AGTCAGACACGAGGCAGATTTGTACTACGACCGAGTCTT
		8	AGTCAGACACGAGGCAGATTTGTACTACGACCGAGTCTT
		9	GTCAGACACGAGGCAGATTTGTACTACGACCGAGTCTT
		10	GACACGAGGCAGATTTGTACTACGACCGAGTCTT
sRNA-Xoo5	RACE-IGR1930	1	CTATGCAAGCAAACGCCTTTCAGCACGACACCAGCGCCGCCCGGATGGCCTCCGGCATGACATCGCGTGCCCGCCGACCGGAATCCCACATTTTCGCTGGGTAA
		2	CTATGCAAGCAAACGCCTTTCAGCACGACACCAGCGCCGCCCGGATGGCCTCCGGCATGACATCGCGTGCCCGCCGACCGGAATCCCACATTTTCGCTGGGTAA
		3	CTATGCAAGCAAACGCCTTTCAGCACGACACCAGCGCCGCCCGGATGGCCTCCGGCATGACATCGCGTGCCCGCCGACCGGAATCCCACATTTTCGCTGGGTAA
		4	CTATGCAAGCAAACGCCTTTCAGCACGACACCAGCGCCGCCCGGATGGCCTCCGGCATGACATCGCGTGCCCGCCGACCGGAATCCCACATTTTCGCTGGGTAA
		5	CTATGCAAGCAAACGCCTTTCAGCACGACACCAGCGCCGCCCGGATGGCCTCCGGCATGACATCGCGTGCCCGCCGACCGGAATCCCACATTTTCGCTGGGTAA
		6	CTATGCAAGCAAACGCCTTTCAGCACGACACCAGCGCCGCCCGGATGGCCTCCGGCATGACATCGCGTGCCCGCCGACCGGAATCCCACATTTTCGCTGGGTAA
sRNA-Xoo7	NC19D-OUTER NC19D-INNER	1	1 CACGATGGAT GGCCCGGACA AGCTGCGCAT CAAACTGCCG ATGCCCGAAG GCGCGGACCG 61 TTTCAATGCG GCACGCGGCC TGTTGGCAGC CCTGGCACCG GGCTGAAGCA CACAGGTAAC 121 TGTCGCGTTC GATGACGACA CCGAGCACGA CCTCAGGCCT TGAATAACGC ACAAGCAGGT 181 GGGCAATCAC CTGCTTGTGT TCGCTGTGGC ACGTCATGAA ACACGCAGTG CCTTTCGCCA 241 TGCGCCGCAA GGCGCCATGT CAAGAAAGCG CTGTATTTCA TCGCTAAACC GCGCATGAAA 301 TGGCGAATCG CTGCTCAAGC ACTGAT
		2	1 CACGATGGAT GGCCCGGACA AGCTGCGCAT CAAACTGCCG ATGCCCGAAG GCGCGGACCG 61 TTTCAATGCG GCACGCGGCC TGTTGGCAGC CCTGGCACCG GGCTGAAGCA CACAGGTAAC 121 TGTCGCGTTC GATGACGACA CCGAGCACGA CCTCAGGCCT TGAATAACGC ACAAGCAGGT 181 GGGCAATCAC CTGCTTGTGT TCGCTGTGGC ACGTCATGAA ACACGCAGTG CCTTTCGCCA 241 TGCGCCGCAA GGCGCCATGT CAAGAAAGCG CTGTATTTCA TCGCTAAACC GCGCATGAAA 301 TGGCGAATCG CTGCTCAAGC ACTGAT
		3	1 CACGATGGAT GGCCCGGACA AGCTGCGCAT CAAACTGCCG ATGCCCGAAG GCGCGGACCG 61 TTTCAATGCG GCACGCGGCC TGTTGGCAGC CCTGGCACCG GGCTGAAGCA CACAGGTAAC 121 TGTCGCGTTC GATGACGACA CCGAGCACGA CCTCAGGCCT TGAATAACGC ACAAGCAGGT 181 GGGCAATCAC CTGCTTGTGT TCGCTGTGGC ACGTCATGAA ACACGCAGTG CCTTTCGCCA 241 TGCGCCGCAA GGCGCCATGT CAAGAAAGCG CTGTATTTCA TCGCTAAACC GCGCATGAAA 301 TGGCGAATCG CTGCTCAAGC ACTGAT
		4	1 CACGATGGAT GGCCCGGACA AGCTGCGCAT CAAACTGCCG ATGCCCGAAG GCGCGGACCG 61 TTTCAATGCG GCACGCGGCC TGTTGGCAGC CCTGGCACCG GGCTGAAGCA CACAGGTAAC 121 TGTCGCGTTC GATGACGACA CCGAGCACGA CCTCAGGCCT TGAATAACGC ACAAGCAGGT 181 GGGCAATCAC CTGCTTGTGT TCGCTGTGGC ACGTCATGAA ACACGCAGTG CCTTTCGCCA 241 TGCGCCGCAA GGCGCCATGT CAAGAAAGCG CTGTATTTCA TCGCTAAACC GCGCATGAAA 301 TGGCGAATCG CTGCTCAAGC ACTGAT
		5	1 CACGATGGAT GGCCCGGACA AGCTGCGCAT CAAACTGCCG ATGCCCGAAG GCGCGGACCG 61 TTTCAATGCG GCACGCGGCC TGTTGGCAGC CCTGGCACCG GGCTGAAGCA CACAGGTAAC 121 TGTCGCGTTC GATGACGACA CCGAGCACGA CCTCAGGCCT TGAATAACGC ACAAGCAGGT 181 GGGCAATCAC CTGCTTGTGT TCGCTGTGGC ACGTCATGAA ACACGCAGTG CCTTTCGCCA 241 TGCGCCGCAA GGCGCCATGT CAAGAAAGCG CTGTATTTCA TCGCTAAACC GCGCATGAAA 301 TGGCGAATCG CTGCTCAAGC ACTGAT
		6	1 CACGATGGAT GGCCCGGACA AGCTGCGCAT CAAACTGCCG ATGCCCGAAG GCGCGGACCG 61 TTTCAATGCG GCACGCGGCC TGTTGGCAGC CCTGGCACCG GGCTGAAGCA CACAGGTAAC 121 TGTCGCGTTC GATGACGACA CCGAGCACGA CCTCAGGCCT TGAATAACGC ACAAGCAGGT 181 GGGCAATCAC CTGCTTGTGT TCGCTGTGGC ACGTCATGAA ACACGCAGTG CCTTTCGCCA 241 TGCGCCGCAA GGCGCCATGT CAAGAAAGCG CTGTATTTCA TCGCTAAACC GCGCATGAAA 301 TGGCGAATCG CTGCTCAAGC ACTGAT
