# Supplementary material for: Identification and functional characterization of small non-coding RNAs in Xanthomonas oryzae pathovar oryzae
Source: BMC Genomics. 2011 Jan 30;12:87. doi: 10.1186/1471-2164-12-87 (PMC3039613; doi:10.1186/1471-2164-12-87)
Supplement: Additional file 10 — The distribution of cis-encoded sRNA candidates and the functional classification of their putative target genes (xls). [file 1471-2164-12-87-S10.XLSX]

## Sheet: Total
Additional file 10: The distribution of cis-encoded sRNA candidates and the functional classification of their putative target genes
sRNA ID	Str	Start	End	Gene ID	Str (gene)	Start (gene)	End (gene)
07101103-JYTSEQ_04_57.M13-PUC-R_A08.ab1	-	976	1028	PXO_03483_leading	+	45	1373
07101103-JYTSEQ_09_61.M13_PUC_R_E08.ab1	-	9525	9667	PXO_03478_leading	+	8761	9567
07101103-JYTSEQ_07_54.M13_PUC_R_F07.ab1	-	9537	9706	PXO_03478_leading	+	8761	9567
07101103-JYTSEQ_29_62.M13_PUC_R_F08.ab1	-	9561	9706	PXO_03478_leading	+	8761	9567
07101103-JYTSEQ_31_13.M13_PUC_R_E02.ab1	-	9564	9706	PXO_03478_leading	+	8761	9567
07101103-JYTSEQ_26_40.M13_PUC_R_H05.ab1	-	10583	10718	PXO_03477_leading	+	9844	11037
07101103-JYTSEQ_31_36.M13_PUC_R_D05.ab1	-	10583	10737	PXO_03477_leading	+	9844	11037
07101103-JYTSEQ_33_24.M13_PUC_R_H03.ab1	-	10597	10737	PXO_03477_leading	+	9844	11037
07101103-JYTSEQ_33_09.M13_PUC_R_A02.ab1	-	44350	44501	PXO_03434_leading	+	44254	44484
07101103-JYTSEQ_30_63.M13_PUC_R_G08.ab1	-	44354	44541	PXO_03434_leading	+	44254	44484
07101103-JYTSEQ_28_18.M13_PUC_R_B03.ab1	-	44406	44553	PXO_03434_leading	+	44254	44484
07101103-JYTSEQ_19_22.M13_PUC_R_F03.ab1	-	47504	47618	PXO_03430_leading	+	47346	47606
07101103-JYTSEQ_25_91.M13_PUC_R_C12.ab1	-	53694	53883	PXO_03424_leading	+	52717	54153
07101103-JYTSEQ_14_64.M13_PUC_R_H08.ab1	-	117231	117286	PXO_03366_leading	+	117042	120438
07101103-JYTSEQ_09_58.M13_PUC_R_B08.ab1	-	159327	159489	PXO_03327_leading	+	158604	161192
07101103-JYTSEQ_24_64.M13_PUC_R_H08.ab1	-	173270	173486	PXO_03317_leading	+	173431	173841
07101103-JYTSEQ_23_15.M13_PUC_R_G02.ab1	-	193032	193179	PXO_05431_leading	+	192972	193091
07101103-JYTSEQ_03_78_F10.M13_PUC_R_F06.ab1	-	193089	193185	PXO_05431_leading	+	192972	193091
07101103-JYTSEQ_32_58.M13_PUC_R_B08.ab1	-	220650	220770	PXO_03643_leading	+	220621	224587
07101103-JYTSEQ_22_47.M13_PUC_R_G06.ab1	-	269414	269617	PXO_03600_leading	+	268572	269573
07101103-JYTSEQ_11_25.M13_PUC_R_A04.ab1	-	269436	269674	PXO_03600_leading	+	268572	269573
07101103-JYTSEQ_30_32.M13_PUC_R_H04.ab1	-	269525	269681	PXO_03600_leading	+	268572	269573
07101103-JYTSEQ_09_64.M13_PUC_R_H08.ab1	-	294729	294833	PXO_03577_leading	+	294557	296548
07101103-JYTSEQ_06_39.M13_PUC_R_G05.ab1	-	348366	348482	PXO_03886_leading	+	348248	349123
07101103-JYTSEQ_15_09.M13_PUC_R_A02.ab1	-	358149	358257	PXO_03874_leading	+	358047	358178
07101103-JYTSEQ_09_92.M13_PUC_R_D12.ab1	-	368918	369052	PXO_03862_leading	+	368961	369101
07101103-JYTSEQ_05_10.M13_PUC_R_B02.ab1	-	369428	369517	PXO_03861_leading	+	369292	370269
07101103-JYTSEQ_16_37.M13_PUC_R_E05.ab1	-	391995	392039	PXO_03844_leading	+	391444	392235
07101103-JYTSEQ_32_43.M13_PUC_R_C06.ab1	-	498084	498230	PXO_03734_leading	+	497142	498971
07101103-JYTSEQ_27_22.M13_PUC_R_F03.ab1	-	523167	523370	PXO_03706_leading	+	522836	523395
07101103-JYTSEQ_32_18.M13_PUC_R_B03.ab1	-	530707	530908	PXO_03700_leading	+	529671	531269
07101103-JYTSEQ_36_91.M13_PUC_R_C12.ab1	-	650215	650492	PXO_04004_leading	+	648711	650217
07101103-JYTSEQ_22_90.M13_PUC_R_B12.ab1	-	702305	702369	PXO_04056_leading	+	702127	704363
07101103-JYTSEQ_36_20.M13_PUC_R_D03.ab1	-	716296	716541	PXO_04069_leading	+	715606	717480
07101103-JYTSEQ_10_75.M13_PUC_R_C10.ab1	-	716337	716541	PXO_04069_leading	+	715606	717480
07101103-JYTSEQ_10_06.M13_PUC_R_F01.ab1	-	716413	716553	PXO_04069_leading	+	715606	717480
07101103-JYTSEQ_30_29.M13_PUC_R_E04.ab1	-	881151	881387	PXO_04130_leading	+	881151	881309
07101103-JYTSEQ_06_62.M13_PUC_R_F08.ab1	-	921455	921733	PXO_04282_leading	+	920429	922797
07101103-JYTSEQ_30_31.M13_PUC_R_G04.ab1	-	1021945	1022091	PXO_04406_leading	+	1021440	1023740
07101103-JYTSEQ_35_87.M13_PUC_R_G11.ab1	-	1023442	1023602	PXO_04406_leading	+	1021440	1023740
07101103-JYTSEQ_36_68.M13_PUC_R_D09.ab1	-	1092724	1092804	PXO_04694_leading	+	1091487	1094872
07101103-JYTSEQ_25_94.M13_PUC_R_F12.ab1	-	1237531	1237673	PXO_04538_leading	+	1236450	1237604
07101103-JYTSEQ_34_16.M13_PUC_R_H02.ab1	-	1251522	1251646	PXO_04527_leading	+	1251067	1251534
07101103-JYTSEQ_28_29.M13_PUC_R_E04.ab1	-	1310046	1310171	PXO_04449_leading	+	1310060	1310206
07101103-JYTSEQ_07_15.M13_PUC_R_G02.ab1	-	1489935	1490120	PXO_04886_leading	+	1489914	1490339
07101103-JYTSEQ_05_96.M13_PUC_R_H12.ab1	-	1494077	1494131	PXO_04883_leading	+	1492715	1494199
07101103-JYTSEQ_04_59.M13-PUC-R_C08.ab1	-	1711032	1711088	PXO_00163_leading	+	1709703	1711087
07101103-JYTSEQ_08_90.M13_PUC_R_B12.ab1	-	1721100	1721306	PXO_00151_leading	+	1719771	1721447
07101103-JYTSEQ_03_29_E04_B12.ab1	-	1721328	1721402	PXO_00151_leading	+	1719771	1721447
07101103-JYTSEQ_15_03.M13_PUC_R_C01.ab1	-	1758840	1758910	PXO_00108_leading	+	1758531	1758896
07101103-JYTSEQ_32_49.M13_PUC_R_A07.ab1	-	1791589	1791716	PXO_00069_leading	+	1791345	1793501
07101103-JYTSEQ_27_92.M13_PUC_R_D12.ab1	-	2003511	2003657	PXO_00398_leading	+	2003085	2003783
07101103-JYTSEQ_26_17.M13_PUC_R_A03.ab1	-	2003707	2003959	PXO_00398_leading	+	2003085	2003783
07101103-JYTSEQ_22_66.M13_PUC_R_B09.ab1	-	2151158	2151213	PXO_05586_leading	+	2149826	2152131
07101103-JYTSEQ_29_89.M13_PUC_R_A12.ab1	-	2252179	2252285	PXO_00677_leading	+	2251613	2252416
07101103-JYTSEQ_06_40.M13_PUC_R_H05.ab1	-	2252185	2252358	PXO_00677_leading	+	2251613	2252416
07101103-JYTSEQ_30_88.M13_PUC_R_H11.ab1	-	2295172	2295342	PXO_00630_leading	+	2294920	2296527
07101103-JYTSEQ_09_69.M13_PUC_R_E09.ab1	-	2295220	2295366	PXO_00630_leading	+	2294920	2296527
07101103-JYTSEQ_25_27.M13_PUC_R_C04.ab1	-	2298397	2298657	PXO_05830_leading	+	2297807	2298612
07101103-JYTSEQ_25_27.M13_PUC_R_C04.ab1	-	2298397	2298657	PXO_00627_leading	+	2298623	2299758
07101103-JYTSEQ_32_84.M13_PUC_R_D11.ab1	-	2303688	2303819	PXO_00623_leading	+	2302697	2305657
07101103-JYTSEQ_36_77.M13_PUC_R_E10.ab1	-	2417159	2417309	PXO_00811_leading	+	2417112	2418692
07101103-JYTSEQ_20_56.M13_PUC_R_H07.ab1	-	2942757	2942827	PXO_01234_leading	+	2941551	2943682
07101103-JYTSEQ_04_78.M13-PUC-R_F10.ab1	-	2996358	2996442	PXO_01182_leading	+	2994705	2996369
07101103-JYTSEQ_17_70.M13_PUC_R_F09.ab1	-	2997270	2997330	PXO_01180_leading	+	2997327	2997722
07101103-JYTSEQ_18_86.M13_PUC_R_F11.ab1	-	2997270	2997330	PXO_01180_leading	+	2997327	2997722
07101103-JYTSEQ_13_39.M13_PUC_R_G05.ab1	-	2997270	2997348	PXO_01180_leading	+	2997327	2997722
07101103-JYTSEQ_33_06.M13_PUC_R_F01.ab1	-	3023995	3024210	PXO_01150_leading	+	3021780	3024197
07101103-JYTSEQ_14_39.M13_PUC_R_G05.ab1	-	3068786	3068866	PXO_01819_leading	+	3066926	3072988
07101103-JYTSEQ_12_27.M13_PUC_R_C04.ab1	-	3070307	3070369	PXO_01819_leading	+	3066926	3072988
07101103-JYTSEQ_19_86.M13_PUC_R_F11.ab1	-	3126741	3126831	PXO_01760_leading	+	3125878	3126932
07101103-JYTSEQ_07_96.M13_PUC_R_H12.ab1	-	3153186	3153424	PXO_01738_leading	+	3147460	3153445
07101103-JYTSEQ_04_22.M13-PUC-R_F03.ab1	-	3224083	3224171	PXO_01666_leading	+	3223152	3226061
07101103-JYTSEQ_05_56.M13_PUC_R_H07.ab1	-	3276789	3276858	PXO_01626_leading	+	3275960	3277801
07101103-JYTSEQ_03_80.SP6_H10.ab1	-	3678649	3678784	PXO_01892_leading	+	3678268	3678849
07101103-JYTSEQ_09_13.M13_PUC_R_E02.ab1	-	3695491	3695716	PXO_01880_leading	+	3695328	3695507
07101103-JYTSEQ_15_13.M13_PUC_R_E02.ab1	-	3841253	3841283	PXO_02065_leading	+	3840152	3841258
07101103-JYTSEQ_25_76.M13_PUC_R_D10.ab1	-	3868044	3868205	PXO_02043_leading	+	3868191	3868799
07101103-JYTSEQ_16_52.M13_PUC_R_D07.ab1	-	3868160	3868214	PXO_02043_leading	+	3868191	3868799
07101103-JYTSEQ_12_47.M13_PUC_R_G06.ab1	-	3870124	3870181	PXO_02042_leading	+	3868984	3871073
07101103-JYTSEQ_26_36.M13_PUC_R_D05.ab1	-	3895416	3895581	PXO_02026_leading	+	3893529	3895825
07101103-JYTSEQ_22_32.M13_PUC_R_H04.ab1	-	4014205	4014333	PXO_02151_leading	+	4014159	4015670
07101103-JYTSEQ_23_32.M13_PUC_R_H04.ab1	-	4073625	4073765	PXO_02208_leading	+	4072271	4073653
07101103-JYTSEQ_23_32.M13_PUC_R_H04.ab1	-	4073625	4073765	PXO_02207_leading	+	4073656	4073805
07101103-JYTSEQ_06_18.M13_PUC_R_B03.ab1	-	4073640	4073746	PXO_02208_leading	+	4072271	4073653
07101103-JYTSEQ_06_18.M13_PUC_R_B03.ab1	-	4073640	4073746	PXO_02207_leading	+	4073656	4073805
07101103-JYTSEQ_13_24.M13_PUC_R_H03.ab1	-	4124743	4124860	PXO_02273_leading	+	4123978	4124822
07101103-JYTSEQ_13_24.M13_PUC_R_H03.ab1	-	4124743	4124860	PXO_02275_leading	+	4124844	4125713
07101103-JYTSEQ_32_11.M13_PUC_R_C02.ab1	-	4155148	4155282	PXO_02305_leading	+	4153944	4155200
07101103-JYTSEQ_27_68.M13_PUC_R_D09.ab1	-	4206873	4207096	PXO_02357_leading	+	4206647	4207243
07101103-JYTSEQ_11_49.M13_PUC_R_A07.ab1	-	4232175	4232608	PXO_02385_leading	+	4232010	4232438
07101103-JYTSEQ_11_49.M13_PUC_R_A07.ab1	-	4232175	4232608	PXO_02386_leading	+	4232588	4233469
07101103-JYTSEQ_28_92.M13_PUC_R_D12.ab1	-	4232358	4232579	PXO_02385_leading	+	4232010	4232438
07101103-JYTSEQ_31_58.M13_PUC_R_B08.ab1	-	4232445	4232609	PXO_02386_leading	+	4232588	4233469
07101103-JYTSEQ_23_88.M13_PUC_R_H11.ab1	-	4233247	4233422	PXO_02386_leading	+	4232588	4233469
07101103-JYTSEQ_02_59_C08.M13_PUC_R_B10.ab1	-	4274128	4274225	PXO_02424_leading	+	4274041	4274967
07101103-JYTSEQ_30_28.M13_PUC_R_D04.ab1	-	4472000	4472159	PXO_02621_leading	+	4470839	4472170
07101103-JYTSEQ_09_84.M13_PUC_R_D11.ab1	-	4531501	4531680	PXO_02703_leading	+	4531168	4531743
07101103-JYTSEQ_08_24.M13_PUC_R_H03.ab1	-	4536830	4537010	PXO_02700_leading	+	4535690	4539008
07101103-JYTSEQ_31_95.M13_PUC_R_G12.ab1	-	4540107	4540347	PXO_02696_leading	+	4539663	4540697
07101103-JYTSEQ_37_15.M13_PUC_R_G02.ab1	-	4540477	4540689	PXO_02696_leading	+	4539663	4540697
07101103-JYTSEQ_21_74.M13_PUC_R_B10.ab1	-	4568499	4568612	PXO_05749_leading	+	4568494	4568739
07101103-JYTSEQ_05_37.M13_PUC_R_E05.ab1	-	4623594	4623639	PXO_03173_leading	+	4623199	4624602
07101103-JYTSEQ_05_57.M13_PUC_R_A08.ab1	-	4630044	4630166	PXO_03168_leading	+	4628402	4630089
07101103-JYTSEQ_20_05.M13_PUC_R_E01.ab1	-	4651992	4652081	PXO_03147_leading	+	4650680	4652062
07101103-JYTSEQ_16_88.M13_PUC_R_H11.ab1	-	4652810	4652864	PXO_03145_leading	+	4652466	4652828
07101103-JYTSEQ_23_91.M13_PUC_R_C12.ab1	-	4740272	4740679	PXO_03050_leading	+	4739742	4740350
07101103-JYTSEQ_23_91.M13_PUC_R_C12.ab1	-	4740272	4740679	PXO_03049_leading	+	4740389	4740508
07101103-JYTSEQ_31_14.M13_PUC_R_F02.ab1	-	4767416	4767611	PXO_03019_leading	+	4767584	4768939
07101103-JYTSEQ_15_28.M13_PUC_R_D04.ab1	-	4869832	4869887	PXO_02933_leading	+	4869788	4869925
07101103-JYTSEQ_23_23.M13_PUC_R_G03.ab1	-	4877908	4878038	PXO_02923_leading	+	4877433	4877942
07101103-JYTSEQ_27_83.M13_PUC_R_C11.ab1	-	4904821	4905012	PXO_02896_leading	+	4904829	4905158
07101103-JYTSEQ_03_68_D09.M13_PUC_R_H05.ab1	-	4904873	4904950	PXO_02896_leading	+	4904829	4905158
07101103-JYTSEQ_07_92.M13_PUC_R_D12.ab1	-	4904874	4905076	PXO_02896_leading	+	4904829	4905158
07101103-JYTSEQ_09_02.M13_PUC_R_B01.ab1	-	4904874	4905137	PXO_02896_leading	+	4904829	4905158
07101103-JYTSEQ_02_12.SP6_D02.ab1	-	4904901	4905107	PXO_02896_leading	+	4904829	4905158
07101103-JYTSEQ_26_32.M13_PUC_R_H04.ab1	-	4904910	4905119	PXO_02896_leading	+	4904829	4905158
07101103-JYTSEQ_35_79.M13_PUC_R_G10.ab1	-	4913841	4914040	PXO_02890_leading	+	4912292	4914109
07101103-JYTSEQ_23_71.M13_PUC_R_G09.ab1	-	4955636	4955926	PXO_02847_leading	+	4955487	4955783
07101103-JYTSEQ_26_15.M13_PUC_R_G02.ab1	-	4960921	4961078	PXO_05775_leading	+	4960728	4961039
07101103-JYTSEQ_37_50.M13_PUC_R_B07.ab1	-	5012168	5012313	PXO_02789_leading	+	5011515	5012264
07101103-JYTSEQ_17_92.M13_PUC_R_D12.ab1	-	5126771	5126846	PXO_03267_leading	+	5126617	5126772
07101103-JYTSEQ_02_74_B10.M13_PUC_R_D11.ab1	+	28775	28914	PXO_03457_leading	-	28787	28900
07101103-JYTSEQ_27_69.M13_PUC_R_E09.ab1	+	28775	28915	PXO_03457_leading	-	28787	28900
07101103-JYTSEQ_06_38.M13_PUC_R_F05.ab1	+	28783	28914	PXO_03457_leading	-	28787	28900
07101103-JYTSEQ_31_21.M13_PUC_R_E03.ab1	+	88525	88701	PXO_03385_leading	-	88496	88837
07101103-JYTSEQ_24_75.M13_PUC_R_C10.ab1	+	113097	113314	PXO_03369_leading	-	113313	113474
07101103-JYTSEQ_19_74.M13_PUC_R_B10.ab1	+	166979	167030	PXO_05424_leading	-	167028	167156
07101103-JYTSEQ_15_74.M13_PUC_R_B10.ab1	+	235839	235912	PXO_03630_leading	-	235705	236589
07101103-JYTSEQ_23_44.M13_PUC_R_D06.ab1	+	316141	316299	PXO_03557_leading	-	316187	316732
07101103-JYTSEQ_36_66.M13_PUC_R_B09.ab1	+	347194	347311	PXO_03887_leading	-	347189	347647
07101103-JYTSEQ_35_07.M13_PUC_R_G01.ab1	+	352586	352843	PXO_03880_leading	-	352452	353132
07101103-JYTSEQ_24_84.M13_PUC_R_D11.ab1	+	420544	420753	PXO_05441_leading	-	420568	420702
07101103-JYTSEQ_25_85.M13_PUC_R_E11.ab1	+	429770	429872	PXO_03815_leading	-	429756	430217
07101103-JYTSEQ_06_52.M13_PUC_R_D07.ab1	+	533525	533606	PXO_05449_leading	-	533448	533615
07101103-JYTSEQ_34_50.M13_PUC_R_B07.ab1	+	611271	611450	PXO_03967_leading	-	610764	612491
07101103-JYTSEQ_15_61.M13_PUC_R_E08.ab1	+	626655	626772	PXO_03981_leading	-	625353	628601
07101103-JYTSEQ_36_72.M13_PUC_R_H09.ab1	+	629477	629683	PXO_03982_leading	-	628694	629938
07101103-JYTSEQ_06_85.M13_PUC_R_E11.ab1	+	644783	644945	PXO_03999_leading	-	644677	645306
07101103-JYTSEQ_06_59.M13_PUC_R_C08.ab1	+	718140	718223	PXO_05459_leading	-	718068	718217
07101103-JYTSEQ_37_93.M13_PUC_R_E12.ab1	+	718898	719157	PXO_04071_leading	-	718622	719896
07101103-JYTSEQ_25_11.M13_PUC_R_C02.ab1	+	754453	754611	PXO_04108_leading	-	752955	754480
07101103-JYTSEQ_25_11.M13_PUC_R_C02.ab1	+	754453	754611	PXO_04110_leading	-	754563	755093
07101103-JYTSEQ_37_94.M13_PUC_R_F12.ab1	+	756033	756232	PXO_04111_leading	-	755476	756654
07101103-JYTSEQ_02_93.SP6_E12.ab1	+	831718	831840	PXO_04177_leading	-	831541	833313
07101103-JYTSEQ_34_19.M13_PUC_R_C03.ab1	+	904124	904261	PXO_04263_leading	-	903240	904328
07101103-JYTSEQ_23_50.M13_PUC_R_B07.ab1	+	996614	996743	PXO_05489_leading	-	996603	997213
07101103-JYTSEQ_02_94.SP6_F12.ab1	+	1009667	1009736	PXO_04422_leading	-	1009376	1011564
07101103-JYTSEQ_28_71.M13_PUC_R_G09.ab1	+	1086612	1086823	PXO_05495_leading	-	1086701	1086826
07101103-JYTSEQ_31_49.M13_PUC_R_A07.ab1	+	1086619	1086823	PXO_05495_leading	-	1086701	1086826
07101103-JYTSEQ_30_46.M13_PUC_R_F06.ab1	+	1086619	1086823	PXO_05495_leading	-	1086701	1086826
07101103-JYTSEQ_34_10.M13_PUC_R_B02.ab1	+	1086621	1086821	PXO_05495_leading	-	1086701	1086826
07101103-JYTSEQ_26_44.M13_PUC_R_D06.ab1	+	1086621	1086822	PXO_05495_leading	-	1086701	1086826
07101103-JYTSEQ_09_39.M13_PUC_R_G05.ab1	+	1086621	1086822	PXO_05495_leading	-	1086701	1086826
07101103-JYTSEQ_23_39.M13_PUC_R_G05.ab1	+	1086622	1086823	PXO_05495_leading	-	1086701	1086826
07101103-JYTSEQ_36_25.M13_PUC_R_A04.ab1	+	1086625	1086823	PXO_05495_leading	-	1086701	1086826
07101103-JYTSEQ_26_49.M13_PUC_R_A07.ab1	+	1086627	1086822	PXO_05495_leading	-	1086701	1086826
07101103-JYTSEQ_08_20.M13_PUC_R_D03.ab1	+	1086628	1086785	PXO_05495_leading	-	1086701	1086826
07101103-JYTSEQ_29_64.M13_PUC_R_H08.ab1	+	1086631	1086822	PXO_05495_leading	-	1086701	1086826
07101103-JYTSEQ_31_68.M13_PUC_R_D09.ab1	+	1086631	1086822	PXO_05495_leading	-	1086701	1086826
07101103-JYTSEQ_29_83.M13_PUC_R_C11.ab1	+	1086631	1086823	PXO_05495_leading	-	1086701	1086826
07101103-JYTSEQ_07_81.M13_PUC_R_A11.ab1	+	1086649	1086820	PXO_05495_leading	-	1086701	1086826
07101103-JYTSEQ_33_16.M13_PUC_R_H02.ab1	+	1086694	1086820	PXO_05495_leading	-	1086701	1086826
07101103-JYTSEQ_28_48.M13_PUC_R_H06.ab1	+	1086696	1086820	PXO_05495_leading	-	1086701	1086826
07101103-JYTSEQ_09_38.M13_PUC_R_F05.ab1	+	1086703	1086821	PXO_05495_leading	-	1086701	1086826
07101103-JYTSEQ_19_34.M13_PUC_R_B05.ab1	+	1086766	1086823	PXO_05495_leading	-	1086701	1086826
07101103-JYTSEQ_23_51.M13_PUC_R_C07.ab1	+	1088948	1089190	PXO_04338_leading	-	1088968	1090410
07101103-JYTSEQ_12_24.M13_PUC_R_H03.ab1	+	1107865	1107970	PXO_04682_leading	-	1106995	1107993
07101103-JYTSEQ_08_41.M13_PUC_R_A06.ab1	+	1116808	1116982	PXO_04674_leading	-	1116590	1116886
07101103-JYTSEQ_31_79.M13_PUC_R_G10.ab1	+	1147811	1148004	PXO_04640_leading	-	1147415	1147972
07101103-JYTSEQ_31_79.M13_PUC_R_G10.ab1	+	1147811	1148004	PXO_04639_leading	-	1147976	1148449
07101103-JYTSEQ_32_73.M13_PUC_R_A10.ab1	+	1294052	1294175	PXO_04470_leading	-	1294105	1295832
07101103-JYTSEQ_10_83.M13_PUC_R_C11.ab1	+	1360747	1360878	PXO_04763_leading	-	1360846	1361736
07101103-JYTSEQ_09_95.M13_PUC_R_G12.ab1	+	1518573	1518752	PXO_04863_leading	-	1517472	1518680
07101103-JYTSEQ_35_62.M13_PUC_R_F08.ab1	+	1695322	1695563	PXO_00179_leading	-	1694327	1695799
07101103-JYTSEQ_27_01.M13_PUC_R_A01.ab1	+	1782234	1782385	PXO_00079_leading	-	1782124	1782825
07101103-JYTSEQ_12_09.M13_PUC_R_A02.ab1	+	1831008	1831056	PXO_00041_leading	-	1829112	1831370
07101103-JYTSEQ_01_65.SP6_A09.ab1	+	1838904	1838984	PXO_00033_leading	-	1838874	1839128
07101103-JYTSEQ_16_13.M13_PUC_R_E02.ab1	+	1850010	1850080	PXO_00020_leading	-	1848287	1850092
07101103-JYTSEQ_19_15.M13_PUC_R_G02.ab1	+	1911820	1911868	PXO_00475_leading	-	1911154	1915248
07101103-JYTSEQ_31_80.M13_PUC_R_H10.ab1	+	2043509	2043688	PXO_00355_leading	-	2043641	2045065
07101103-JYTSEQ_08_05.M13_PUC_R_E01.ab1	+	2043542	2043646	PXO_00355_leading	-	2043641	2045065
07101103-JYTSEQ_26_59.M13_PUC_R_C08.ab1	+	2255607	2255786	PXO_00674_leading	-	2254966	2256744
07101103-JYTSEQ_15_60.M13_PUC_R_D08.ab1	+	2255873	2255926	PXO_00674_leading	-	2254966	2256744
07101103-JYTSEQ_14_85.M13_PUC_R_E11.ab1	+	2266263	2266358	PXO_00660_leading	-	2266107	2267336
07101103-JYTSEQ_26_48.M13_PUC_R_H06.ab1	+	2266263	2266421	PXO_00660_leading	-	2266107	2267336
07101103-JYTSEQ_35_95.M13_PUC_R_G12.ab1	+	2266278	2266563	PXO_00660_leading	-	2266107	2267336
07101103-JYTSEQ_24_46.M13_PUC_R_F06.ab1	+	2266323	2266522	PXO_00660_leading	-	2266107	2267336
07101103-JYTSEQ_29_84.M13_PUC_R_D11.ab1	+	2353895	2354078	PXO_00575_leading	-	2353318	2353911
07101103-JYTSEQ_29_84.M13_PUC_R_D11.ab1	+	2353895	2354078	PXO_00574_leading	-	2353933	2354777
07101103-JYTSEQ_23_52.M13_PUC_R_D07.ab1	+	2430863	2431189	PXO_00796_leading	-	2430597	2431655
07101103-JYTSEQ_15_21.M13_PUC_R_E03.ab1	+	2441501	2441531	PXO_00924_leading	-	2441518	2442027
07101103-JYTSEQ_20_64.M13_PUC_R_H08.ab1	+	2492605	2492671	PXO_00878_leading	-	2491544	2494522
07101103-JYTSEQ_29_25.M13_PUC_R_A04.ab1	+	3038061	3038256	PXO_01139_leading	-	3037514	3038290
07101103-JYTSEQ_02_75_C10.M13_PUC_R_E11.ab1	+	3350552	3350827	PXO_01563_leading	-	3350706	3351674
07101103-JYTSEQ_36_71.M13_PUC_R_G09.ab1	+	3356029	3356205	PXO_01558_leading	-	3354810	3356654
07101103-JYTSEQ_12_12.M13_PUC_R_D02.ab1	+	3361955	3362036	PXO_01552_leading	-	3360931	3362697
07101103-JYTSEQ_32_54.M13_PUC_R_F07.ab1	+	3478270	3478359	PXO_01432_leading	-	3477874	3478494
07101103-JYTSEQ_15_63.M13_PUC_R_G08.ab1	+	3503670	3503762	PXO_01400_leading	-	3503542	3505035
07101103-JYTSEQ_13_12.M13_PUC_R_D02.ab1	+	3512797	3512959	PXO_01392_leading	-	3512572	3513990
07101103-JYTSEQ_31_37.M13_PUC_R_E05.ab1	+	3654670	3654839	PXO_01240_leading	-	3654677	3655426
07101103-JYTSEQ_32_48.M13_PUC_R_H06.ab1	+	3687304	3687512	PXO_01887_leading	-	3685476	3687490
07101103-JYTSEQ_16_07.M13_PUC_R_G01.ab1	+	3699537	3699591	PXO_01875_leading	-	3699380	3699925
07101103-JYTSEQ_31_17.M13_PUC_R_A03.ab1	+	3760429	3760662	PXO_02135_leading	-	3760406	3762202
07101103-JYTSEQ_36_52.M13_PUC_R_D07.ab1	+	3845015	3845219	PXO_02061_leading	-	3844681	3845022
07101103-JYTSEQ_13_91.M13_PUC_R_C12.ab1	+	3895849	3895911	PXO_05696_leading	-	3895856	3895969
07101103-JYTSEQ_23_26.M13_PUC_R_B04.ab1	+	3922793	3923004	PXO_01993_leading	-	3921874	3922911
07101103-JYTSEQ_04_11.M13-PUC-R_C02.ab1	+	3979020	3979148	PXO_01937_leading	-	3979120	3979602
07101103-JYTSEQ_15_88.M13_PUC_R_H11.ab1	+	3979091	3979150	PXO_01937_leading	-	3979120	3979602
07101103-JYTSEQ_03_44.SP6_D06.ab1	+	4018467	4018570	PXO_02147_leading	-	4018235	4018492
07101103-JYTSEQ_24_31.M13_PUC_R_G04.ab1	+	4018479	4018631	PXO_02147_leading	-	4018235	4018492
07101103-JYTSEQ_24_31.M13_PUC_R_G04.ab1	+	4018479	4018631	PXO_02146_leading	-	4018602	4020460
07101103-JYTSEQ_35_26.M13_PUC_R_B04.ab1	+	4126095	4126262	PXO_02276_leading	-	4126210	4129362
07101103-JYTSEQ_07_64.M13_PUC_R_H08.ab1	+	4198759	4198977	PXO_02351_leading	-	4198661	4200628
07101103-JYTSEQ_26_19.M13_PUC_R_C03.ab1	+	4217063	4217222	PXO_02367_leading	-	4216860	4217471
07101103-JYTSEQ_23_75.M13_PUC_R_C10.ab1	+	4275183	4275371	PXO_02425_leading	-	4275286	4277071
07101103-JYTSEQ_06_56.M13_PUC_R_H07.ab1	+	4305861	4305993	PXO_02459_leading	-	4305661	4307865
07101103-JYTSEQ_05_64.M13_PUC_R_H08.ab1	+	4331631	4331664	PXO_02478_leading	-	4331482	4332774
07101103-JYTSEQ_07_71.M13_PUC_R_G09.ab1	+	4431066	4431234	PXO_02585_leading	-	4431117	4431977
07101103-JYTSEQ_30_23.M13_PUC_R_G03.ab1	+	4431691	4431863	PXO_02585_leading	-	4431117	4431977
07101103-JYTSEQ_15_36.M13_PUC_R_D05.ab1	+	4446640	4446691	PXO_02600_leading	-	4445385	4448330
07101103-JYTSEQ_10_95.M13_PUC_R_G12.ab1	+	4474846	4475146	PXO_02624_leading	-	4474990	4476285
07101103-JYTSEQ_24_27.M13_PUC_R_C04.ab1	+	4565458	4565615	PXO_02675_leading	-	4564730	4566457
07101103-JYTSEQ_13_21.M13_PUC_R_E03.ab1	+	4566664	4566730	PXO_02674_leading	-	4566587	4567117
07101103-JYTSEQ_23_78.M13_PUC_R_F10.ab1	+	4566671	4566798	PXO_02674_leading	-	4566587	4567117
07101103-JYTSEQ_20_20.M13_PUC_R_D03.ab1	+	4566671	4566803	PXO_02674_leading	-	4566587	4567117
07101103-JYTSEQ_05_34.M13_PUC_R_B05.ab1	+	4566733	4566812	PXO_02674_leading	-	4566587	4567117
07101103-JYTSEQ_05_02.M13_PUC_R_B01.ab1	+	4737462	4737556	PXO_03053_leading	-	4736655	4738292
07101103-JYTSEQ_21_37.M13_PUC_R_E05.ab1	+	4744499	4744570	PXO_03046_leading	-	4743887	4744663
07101103-JYTSEQ_06_17.M13_PUC_R_A03.ab1	+	4762706	4762779	PXO_03023_leading	-	4762584	4764398
07101103-JYTSEQ_06_26.M13_PUC_R_B04.ab1	+	4784175	4784206	PXO_02999_leading	-	4784145	4784552
07101103-JYTSEQ_01_34_B05.M13_PUC_R_F02.ab1	+	4906760	4906882	PXO_02893_leading	-	4906566	4909274
07101103-JYTSEQ_15_17.M13_PUC_R_A03.ab1	+	4976936	4977005	PXO_02825_leading	-	4975290	4977422
07101103-JYTSEQ_05_58.M13_PUC_R_B08.ab1	+	4986949	4987003	PXO_02814_leading	-	4986515	4987477
07101103-JYTSEQ_07_31.M13_PUC_R_G04.ab1	+	5032544	5032700	PXO_02763_leading	-	5032486	5032710
07101103-JYTSEQ_23_13.M13_PUC_R_E02.ab1	+	5037282	5037419	PXO_02760_leading	-	5035158	5037362
07101103-JYTSEQ_08_62.M13_PUC_R_F08.ab1	+	5090351	5090526	PXO_03310_leading	-	5090375	5092252
07101103-JYTSEQ_06_71.M13_PUC_R_G09.ab1	+	5093502	5093633	PXO_03308_leading	-	5092938	5094242
07101103-JYTSEQ_03_27.SP6_C04.ab1	+	5100390	5100480	PXO_03301_leading	-	5099380	5100510
07101103-JYTSEQ_02_62_F08.M13_PUC_R_D10.ab1	+	5130328	5130366	PXO_03264_leading	-	5129749	5132431
07101103-JYTSEQ_34_13.M13_PUC_R_E02.ab1	+	5136098	5136274	PXO_03257_leading	-	5135988	5137931
07101103-JYTSEQ_20_07.M13_PUC_R_G01.ab1	+	5150749	5150808	PXO_05791_leading	-	5150728	5151021
07101103-JYTSEQ_31_74.M13_PUC_R_B10.ab1	+	5235810	5236000	PXO_03488_leading	-	5234736	5237432

## Sheet: Statistics
	number	uniq number
Entire in antisense	130	108
5' antisense overlap	19	16
3' antisense overlap	69	44
Others	15	12
Total	233	180

## Sheet: entire mRNA
sRNA ID	Str	Start	End	Gene ID	Description	Str ( gene)	Start (gene)	End (gene)	uniq gene ID
07101103-JYTSEQ_04_57.M13-PUC-R_A08.ab1	-	976	1028	PXO_03483_leading	dnaA:chromosomal replication initiation protein	+	45	1373	PXO_03483_leading
07101103-JYTSEQ_26_40.M13_PUC_R_H05.ab1	-	10583	10718	PXO_03477_leading	tetratricopeptide repeat domain protein	+	9844	11037	PXO_03477_leading
07101103-JYTSEQ_31_36.M13_PUC_R_D05.ab1	-	10583	10737	PXO_03477_leading	tetratricopeptide repeat domain protein	+	9844	11037	PXO_03424_leading
07101103-JYTSEQ_33_24.M13_PUC_R_H03.ab1	-	10597	10737	PXO_03477_leading	tetratricopeptide repeat domain protein	+	9844	11037	PXO_03366_leading
07101103-JYTSEQ_25_91.M13_PUC_R_C12.ab1	-	53694	53883	PXO_03424_leading	protease do	+	52717	54153	PXO_03327_leading
07101103-JYTSEQ_14_64.M13_PUC_R_H08.ab1	-	117231	117286	PXO_03366_leading	Rhs family protein	+	117042	120438	PXO_03643_leading
07101103-JYTSEQ_09_58.M13_PUC_R_B08.ab1	-	159327	159489	PXO_03327_leading	TonB-dependent receptor	+	158604	161192	PXO_03577_leading
07101103-JYTSEQ_32_58.M13_PUC_R_B08.ab1	-	220650	220770	PXO_03643_leading	hypothetical protein	+	220621	224587	PXO_03886_leading
07101103-JYTSEQ_09_64.M13_PUC_R_H08.ab1	-	294729	294833	PXO_03577_leading	cardiolipin synthase	+	294557	296548	PXO_03861_leading
07101103-JYTSEQ_06_39.M13_PUC_R_G05.ab1	-	348366	348482	PXO_03886_leading	hypothetical protein	+	348248	349123	PXO_03844_leading
07101103-JYTSEQ_05_10.M13_PUC_R_B02.ab1	-	369428	369517	PXO_03861_leading	glycosyl hydrolase family 10	+	369292	370269	PXO_03734_leading
07101103-JYTSEQ_16_37.M13_PUC_R_E05.ab1	-	391995	392039	PXO_03844_leading	hypothetical protein	+	391444	392235	PXO_03706_leading
07101103-JYTSEQ_32_43.M13_PUC_R_C06.ab1	-	498084	498230	PXO_03734_leading	xanthomonadin biosynthesis dehydratase	+	497142	498971	PXO_03700_leading
07101103-JYTSEQ_27_22.M13_PUC_R_F03.ab1	-	523167	523370	PXO_03706_leading	ISxac1 transposase	+	522836	523395	PXO_04056_leading
07101103-JYTSEQ_32_18.M13_PUC_R_B03.ab1	-	530707	530908	PXO_03700_leading	TonB-dependent outer membrane receptor	+	529671	531269	PXO_04069_leading
07101103-JYTSEQ_22_90.M13_PUC_R_B12.ab1	-	702305	702369	PXO_04056_leading	methionyl-tRNA formyltransferase	+	702127	704363	PXO_04282_leading
07101103-JYTSEQ_36_20.M13_PUC_R_D03.ab1	-	716296	716541	PXO_04069_leading	RNA polymerase sigma factor RpoD	+	715606	717480	PXO_04406_leading
07101103-JYTSEQ_10_75.M13_PUC_R_C10.ab1	-	716337	716541	PXO_04069_leading	RNA polymerase sigma factor RpoD	+	715606	717480	PXO_04694_leading
07101103-JYTSEQ_10_06.M13_PUC_R_F01.ab1	-	716413	716553	PXO_04069_leading	RNA polymerase sigma factor RpoD	+	715606	717480	PXO_04886_leading
07101103-JYTSEQ_06_62.M13_PUC_R_F08.ab1	-	921455	921733	PXO_04282_leading	lytic murein transglycosylase B	+	920429	922797	PXO_04883_leading
07101103-JYTSEQ_30_31.M13_PUC_R_G04.ab1	-	1021945	1022091	PXO_04406_leading	TonB-dependent outer membrane Receptor	+	1021440	1023740	PXO_00151_leading
07101103-JYTSEQ_35_87.M13_PUC_R_G11.ab1	-	1023442	1023602	PXO_04406_leading	TonB-dependent outer membrane Receptor	+	1021440	1023740	PXO_00069_leading
07101103-JYTSEQ_36_68.M13_PUC_R_D09.ab1	-	1092724	1092804	PXO_04694_leading	phosphoenolpyruvate carboxylase	+	1091487	1094872	PXO_00398_leading
07101103-JYTSEQ_07_15.M13_PUC_R_G02.ab1	-	1489935	1490120	PXO_04886_leading	pilin	+	1489914	1490339	PXO_05586_leading
07101103-JYTSEQ_05_96.M13_PUC_R_H12.ab1	-	1494077	1494131	PXO_04883_leading	putative integral membrane protein	+	1492715	1494199	PXO_00677_leading
07101103-JYTSEQ_08_90.M13_PUC_R_B12.ab1	-	1721100	1721306	PXO_00151_leading	ubiB,2-polyprenylphenol 6-hydroxylase	+	1719771	1721447	PXO_00630_leading
07101103-JYTSEQ_03_29_E04_B12.ab1	-	1721328	1721402	PXO_00151_leading	ubiB,2-polyprenylphenol 6-hydroxylase	+	1719771	1721447	PXO_00623_leading
07101103-JYTSEQ_32_49.M13_PUC_R_A07.ab1	-	1791589	1791716	PXO_00069_leading	two component sensor-regulator hybrid protein RpfC	+	1791345	1793501	PXO_00811_leading
07101103-JYTSEQ_27_92.M13_PUC_R_D12.ab1	-	2003511	2003657	PXO_00398_leading	glutathione S-transferase	+	2003085	2003783	PXO_01234_leading
07101103-JYTSEQ_22_66.M13_PUC_R_B09.ab1	-	2151158	2151213	PXO_05586_leading	hypothetical protein	+	2149826	2152131	PXO_01819_leading
07101103-JYTSEQ_29_89.M13_PUC_R_A12.ab1	-	2252179	2252285	PXO_00677_leading	IS1112 transposase	+	2251613	2252416	PXO_01760_leading
07101103-JYTSEQ_06_40.M13_PUC_R_H05.ab1	-	2252185	2252358	PXO_00677_leading	IS1112 transposase	+	2251613	2252416	PXO_01738_leading
07101103-JYTSEQ_30_88.M13_PUC_R_H11.ab1	-	2295172	2295342	PXO_00630_leading	hypothetical protein	+	2294920	2296527	PXO_01666_leading
07101103-JYTSEQ_09_69.M13_PUC_R_E09.ab1	-	2295220	2295366	PXO_00630_leading	hypothetical protein	+	2294920	2296527	PXO_01626_leading
07101103-JYTSEQ_32_84.M13_PUC_R_D11.ab1	-	2303688	2303819	PXO_00623_leading	transposase	+	2302697	2305657	PXO_01892_leading
07101103-JYTSEQ_36_77.M13_PUC_R_E10.ab1	-	2417159	2417309	PXO_00811_leading	piperideine-6-carboxylate dehydrogenase	+	2417112	2418692	PXO_02042_leading
07101103-JYTSEQ_20_56.M13_PUC_R_H07.ab1	-	2942757	2942827	PXO_01234_leading	transcriptional regulator	+	2941551	2943682	PXO_02026_leading
07101103-JYTSEQ_14_39.M13_PUC_R_G05.ab1	-	3068786	3068866	PXO_01819_leading	outer membrane receptor protein, most likely Fe transport	+	3066926	3072988	PXO_02151_leading
07101103-JYTSEQ_12_27.M13_PUC_R_C04.ab1	-	3070307	3070369	PXO_01819_leading	outer membrane receptor protein, most likely Fe transport	+	3066926	3072988	PXO_02357_leading
07101103-JYTSEQ_19_86.M13_PUC_R_F11.ab1	-	3126741	3126831	PXO_01760_leading	cation transport protein	+	3125878	3126932	PXO_02386_leading
07101103-JYTSEQ_07_96.M13_PUC_R_H12.ab1	-	3153186	3153424	PXO_01738_leading	mRNA 3'-end processing factor	+	3147460	3153445	PXO_02424_leading
07101103-JYTSEQ_04_22.M13-PUC-R_F03.ab1	-	3224083	3224171	PXO_01666_leading	TonB-dependent outer membrane Receptor	+	3223152	3226061	PXO_02621_leading
07101103-JYTSEQ_05_56.M13_PUC_R_H07.ab1	-	3276789	3276858	PXO_01626_leading	beta-galactosidase	+	3275960	3277801	PXO_02703_leading
07101103-JYTSEQ_03_80.SP6_H10.ab1	-	3678649	3678784	PXO_01892_leading	hypothetical protein	+	3678268	3678849	PXO_02700_leading
07101103-JYTSEQ_12_47.M13_PUC_R_G06.ab1	-	3870124	3870181	PXO_02042_leading	hypothetical protein	+	3868984	3871073	PXO_02696_leading
07101103-JYTSEQ_26_36.M13_PUC_R_D05.ab1	-	3895416	3895581	PXO_02026_leading	carbon starvation protein A	+	3893529	3895825	PXO_05749_leading
07101103-JYTSEQ_22_32.M13_PUC_R_H04.ab1	-	4014205	4014333	PXO_02151_leading	multi antimicrobial extrusion family protein	+	4014159	4015670	PXO_03173_leading
07101103-JYTSEQ_27_68.M13_PUC_R_D09.ab1	-	4206873	4207096	PXO_02357_leading	hypothetical protein	+	4206647	4207243	PXO_02933_leading
07101103-JYTSEQ_23_88.M13_PUC_R_H11.ab1	-	4233247	4233422	PXO_02386_leading	tetratricopeptide repeat domain protein	+	4232588	4233469	PXO_02896_leading
07101103-JYTSEQ_02_59_C08.M13_PUC_R_B10.ab1	-	4274128	4274225	PXO_02424_leading	putative glutaredoxin-like protein, putative	+	4274041	4274967	PXO_02890_leading
07101103-JYTSEQ_30_28.M13_PUC_R_D04.ab1	-	4472000	4472159	PXO_02621_leading	outer membrane protein required for AvrXa21 activity C (raxC)	+	4470839	4472170	PXO_03385_leading
07101103-JYTSEQ_09_84.M13_PUC_R_D11.ab1	-	4531501	4531680	PXO_02703_leading	Maf-like protein	+	4531168	4531743	PXO_03630_leading
07101103-JYTSEQ_08_24.M13_PUC_R_H03.ab1	-	4536830	4537010	PXO_02700_leading	crispr-associated protein Cas5, dvulg subtype	+	4535690	4539008	PXO_03887_leading
07101103-JYTSEQ_31_95.M13_PUC_R_G12.ab1	-	4540107	4540347	PXO_02696_leading	crispr-associated protein Cas1	+	4539663	4540697	PXO_03880_leading
07101103-JYTSEQ_37_15.M13_PUC_R_G02.ab1	-	4540477	4540689	PXO_02696_leading	crispr-associated protein Cas1	+	4539663	4540697	PXO_03815_leading
07101103-JYTSEQ_21_74.M13_PUC_R_B10.ab1	-	4568499	4568612	PXO_05749_leading	hypothetical protein	+	4568494	4568739	PXO_05449_leading
07101103-JYTSEQ_05_37.M13_PUC_R_E05.ab1	-	4623594	4623639	PXO_03173_leading	xanB	+	4623199	4624602	PXO_03967_leading
07101103-JYTSEQ_15_28.M13_PUC_R_D04.ab1	-	4869832	4869887	PXO_02933_leading	multi-sensor hybrid histidine kinase	+	4869788	4869925	PXO_03981_leading
07101103-JYTSEQ_03_68_D09.M13_PUC_R_H05.ab1	-	4904873	4904950	PXO_02896_leading	hypothetical protein	+	4904829	4905158	PXO_03982_leading
07101103-JYTSEQ_07_92.M13_PUC_R_D12.ab1	-	4904874	4905076	PXO_02896_leading	hypothetical protein	+	4904829	4905158	PXO_03999_leading
07101103-JYTSEQ_09_02.M13_PUC_R_B01.ab1	-	4904874	4905137	PXO_02896_leading	hypothetical protein	+	4904829	4905158	PXO_04071_leading
07101103-JYTSEQ_02_12.SP6_D02.ab1	-	4904901	4905107	PXO_02896_leading	hypothetical protein	+	4904829	4905158	PXO_04111_leading
07101103-JYTSEQ_26_32.M13_PUC_R_H04.ab1	-	4904910	4905119	PXO_02896_leading	hypothetical protein	+	4904829	4905158	PXO_04177_leading
07101103-JYTSEQ_35_79.M13_PUC_R_G10.ab1	-	4913841	4914040	PXO_02890_leading	glutathione-regulated potassium-efflux system protein	+	4912292	4914109	PXO_04263_leading
07101103-JYTSEQ_31_21.M13_PUC_R_E03.ab1	+	88525	88701	PXO_03385_leading	hypothetical protein	-	88496	88837	PXO_05489_leading
07101103-JYTSEQ_15_74.M13_PUC_R_B10.ab1	+	235839	235912	PXO_03630_leading	biotin biosynthesis protein BioC	-	235705	236589	PXO_04422_leading
07101103-JYTSEQ_36_66.M13_PUC_R_B09.ab1	+	347194	347311	PXO_03887_leading	transcriptional regulator MarR family	-	347189	347647	PXO_05495_leading
07101103-JYTSEQ_35_07.M13_PUC_R_G01.ab1	+	352586	352843	PXO_03880_leading	transcriptional regulator TetR family	-	352452	353132	PXO_04682_leading
07101103-JYTSEQ_25_85.M13_PUC_R_E11.ab1	+	429770	429872	PXO_03815_leading	cytochrome C5	-	429756	430217	PXO_00179_leading
07101103-JYTSEQ_06_52.M13_PUC_R_D07.ab1	+	533525	533606	PXO_05449_leading	hypothetical protein	-	533448	533615	PXO_00079_leading
07101103-JYTSEQ_34_50.M13_PUC_R_B07.ab1	+	611271	611450	PXO_03967_leading	pyruvate dehydrogenase	-	610764	612491	PXO_00041_leading
07101103-JYTSEQ_15_61.M13_PUC_R_E08.ab1	+	626655	626772	PXO_03981_leading	acriflavin resistance protein D	-	625353	628601	PXO_00033_leading
07101103-JYTSEQ_36_72.M13_PUC_R_H09.ab1	+	629477	629683	PXO_03982_leading	membrane fusion protein	-	628694	629938	PXO_00020_leading
07101103-JYTSEQ_06_85.M13_PUC_R_E11.ab1	+	644783	644945	PXO_03999_leading	hypothetical protein	-	644677	645306	PXO_00475_leading
07101103-JYTSEQ_37_93.M13_PUC_R_E12.ab1	+	718898	719157	PXO_04071_leading	site-specific recombinase, phage integrase family	-	718622	719896	PXO_00674_leading
07101103-JYTSEQ_37_94.M13_PUC_R_F12.ab1	+	756033	756232	PXO_04111_leading	dehydrogenase	-	755476	756654	PXO_00660_leading
07101103-JYTSEQ_02_93.SP6_E12.ab1	+	831718	831840	PXO_04177_leading	cellulase	-	831541	833313	PXO_00796_leading
07101103-JYTSEQ_34_19.M13_PUC_R_C03.ab1	+	904124	904261	PXO_04263_leading	sugar kinase	-	903240	904328	PXO_00878_leading
07101103-JYTSEQ_23_50.M13_PUC_R_B07.ab1	+	996614	996743	PXO_05489_leading	high-affinity choline transport	-	996603	997213	PXO_01139_leading
07101103-JYTSEQ_02_94.SP6_F12.ab1	+	1009667	1009736	PXO_04422_leading	two-component system sensor protein	-	1009376	1011564	PXO_01558_leading
07101103-JYTSEQ_09_38.M13_PUC_R_F05.ab1	+	1086703	1086821	PXO_05495_leading	hypothetical protein	-	1086701	1086826	PXO_01552_leading
07101103-JYTSEQ_19_34.M13_PUC_R_B05.ab1	+	1086766	1086823	PXO_05495_leading	hypothetical protein	-	1086701	1086826	PXO_01432_leading
07101103-JYTSEQ_12_24.M13_PUC_R_H03.ab1	+	1107865	1107970	PXO_04682_leading	tRNA-dihydrouridine synthase B	-	1106995	1107993	PXO_01400_leading
07101103-JYTSEQ_35_62.M13_PUC_R_F08.ab1	+	1695322	1695563	PXO_00179_leading	serine carboxypeptidase	-	1694327	1695799	PXO_01392_leading
07101103-JYTSEQ_27_01.M13_PUC_R_A01.ab1	+	1782234	1782385	PXO_00079_leading	transposase subfamily, putative	-	1782124	1782825	PXO_01875_leading
07101103-JYTSEQ_12_09.M13_PUC_R_A02.ab1	+	1831008	1831056	PXO_00041_leading	chemotaxis protein	-	1829112	1831370	PXO_02135_leading
07101103-JYTSEQ_01_65.SP6_A09.ab1	+	1838904	1838984	PXO_00033_leading	transposition helper protein	-	1838874	1839128	PXO_02351_leading
07101103-JYTSEQ_16_13.M13_PUC_R_E02.ab1	+	1850010	1850080	PXO_00020_leading	TonB-dependent outer membrane Receptor	-	1848287	1850092	PXO_02367_leading
07101103-JYTSEQ_19_15.M13_PUC_R_G02.ab1	+	1911820	1911868	PXO_00475_leading	two-component system sensor histidine kinase-response regulator	-	1911154	1915248	PXO_02459_leading
07101103-JYTSEQ_26_59.M13_PUC_R_C08.ab1	+	2255607	2255786	PXO_00674_leading	zinc carboxypeptidase family	-	2254966	2256744	PXO_02478_leading
07101103-JYTSEQ_15_60.M13_PUC_R_D08.ab1	+	2255873	2255926	PXO_00674_leading	zinc carboxypeptidase family	-	2254966	2256744	PXO_02585_leading
07101103-JYTSEQ_14_85.M13_PUC_R_E11.ab1	+	2266263	2266358	PXO_00660_leading	peptidyl-dipeptidase dcp	-	2266107	2267336	PXO_02600_leading
07101103-JYTSEQ_26_48.M13_PUC_R_H06.ab1	+	2266263	2266421	PXO_00660_leading	peptidyl-dipeptidase dcp	-	2266107	2267336	PXO_02675_leading
07101103-JYTSEQ_35_95.M13_PUC_R_G12.ab1	+	2266278	2266563	PXO_00660_leading	peptidyl-dipeptidase dcp	-	2266107	2267336	PXO_02674_leading
07101103-JYTSEQ_24_46.M13_PUC_R_F06.ab1	+	2266323	2266522	PXO_00660_leading	peptidyl-dipeptidase dcp	-	2266107	2267336	PXO_03053_leading
07101103-JYTSEQ_23_52.M13_PUC_R_D07.ab1	+	2430863	2431189	PXO_00796_leading	ISXoo2 transposase	-	2430597	2431655	PXO_03046_leading
07101103-JYTSEQ_20_64.M13_PUC_R_H08.ab1	+	2492605	2492671	PXO_00878_leading	TonB-dependent outer membrane receptor	-	2491544	2494522	PXO_03023_leading
07101103-JYTSEQ_29_25.M13_PUC_R_A04.ab1	+	3038061	3038256	PXO_01139_leading	methionine aminopeptidase	-	3037514	3038290	PXO_02999_leading
07101103-JYTSEQ_36_71.M13_PUC_R_G09.ab1	+	3356029	3356205	PXO_01558_leading	potassium uptake protein	-	3354810	3356654	PXO_02893_leading
07101103-JYTSEQ_12_12.M13_PUC_R_D02.ab1	+	3361955	3362036	PXO_01552_leading	aspartyl-tRNA synthetase	-	3360931	3362697	PXO_02825_leading
07101103-JYTSEQ_32_54.M13_PUC_R_F07.ab1	+	3478270	3478359	PXO_01432_leading	hypothetical protein	-	3477874	3478494	PXO_02814_leading
07101103-JYTSEQ_15_63.M13_PUC_R_G08.ab1	+	3503670	3503762	PXO_01400_leading	exopolysaccharide xanthan biosynthesis protein GumJ	-	3503542	3505035	PXO_02763_leading
07101103-JYTSEQ_13_12.M13_PUC_R_D02.ab1	+	3512797	3512959	PXO_01392_leading	exopolysaccharide xanthan biosynthesis chain length determinant	-	3512572	3513990	PXO_03308_leading
07101103-JYTSEQ_16_07.M13_PUC_R_G01.ab1	+	3699537	3699591	PXO_01875_leading	lipoprotein	-	3699380	3699925	PXO_03301_leading
07101103-JYTSEQ_31_17.M13_PUC_R_A03.ab1	+	3760429	3760662	PXO_02135_leading	bifunctional sulfate adenylyltransferase subunit 1/adenylylsulfate kinase protein	-	3760406	3762202	PXO_03264_leading
07101103-JYTSEQ_07_64.M13_PUC_R_H08.ab1	+	4198759	4198977	PXO_02351_leading	fimbrial assembly protein	-	4198661	4200628	PXO_03257_leading
07101103-JYTSEQ_26_19.M13_PUC_R_C03.ab1	+	4217063	4217222	PXO_02367_leading	guanylate kinase	-	4216860	4217471	PXO_05791_leading
07101103-JYTSEQ_06_56.M13_PUC_R_H07.ab1	+	4305861	4305993	PXO_02459_leading	hypothetical protein	-	4305661	4307865	PXO_03488_leading
07101103-JYTSEQ_05_64.M13_PUC_R_H08.ab1	+	4331631	4331664	PXO_02478_leading	trigger factor	-	4331482	4332774
07101103-JYTSEQ_30_23.M13_PUC_R_G03.ab1	+	4431691	4431863	PXO_02585_leading	hypothetical protein	-	4431117	4431977
07101103-JYTSEQ_15_36.M13_PUC_R_D05.ab1	+	4446640	4446691	PXO_02600_leading	TonB-dependent receptor	-	4445385	4448330
07101103-JYTSEQ_24_27.M13_PUC_R_C04.ab1	+	4565458	4565615	PXO_02675_leading	general secretory pathway protein E	-	4564730	4566457
07101103-JYTSEQ_13_21.M13_PUC_R_E03.ab1	+	4566664	4566730	PXO_02674_leading	protease	-	4566587	4567117
07101103-JYTSEQ_23_78.M13_PUC_R_F10.ab1	+	4566671	4566798	PXO_02674_leading	protease	-	4566587	4567117
07101103-JYTSEQ_20_20.M13_PUC_R_D03.ab1	+	4566671	4566803	PXO_02674_leading	protease	-	4566587	4567117
07101103-JYTSEQ_05_34.M13_PUC_R_B05.ab1	+	4566733	4566812	PXO_02674_leading	protease	-	4566587	4567117
07101103-JYTSEQ_05_02.M13_PUC_R_B01.ab1	+	4737462	4737556	PXO_03053_leading	Na+/H+ antiporter	-	4736655	4738292
07101103-JYTSEQ_21_37.M13_PUC_R_E05.ab1	+	4744499	4744570	PXO_03046_leading	4,5-dopa dioxygenase extradiol	-	4743887	4744663
07101103-JYTSEQ_06_17.M13_PUC_R_A03.ab1	+	4762706	4762779	PXO_03023_leading	methyltransferase	-	4762584	4764398
07101103-JYTSEQ_06_26.M13_PUC_R_B04.ab1	+	4784175	4784206	PXO_02999_leading	hypothetical protein	-	4784145	4784552
07101103-JYTSEQ_01_34_B05.M13_PUC_R_F02.ab1	+	4906760	4906882	PXO_02893_leading	acetyltransferase, gnat family	-	4906566	4909274
07101103-JYTSEQ_15_17.M13_PUC_R_A03.ab1	+	4976936	4977005	PXO_02825_leading	ATP-dependent DNA helicase DinG	-	4975290	4977422
07101103-JYTSEQ_05_58.M13_PUC_R_B08.ab1	+	4986949	4987003	PXO_02814_leading	delta-aminolevulinic acid dehydratase	-	4986515	4987477
07101103-JYTSEQ_07_31.M13_PUC_R_G04.ab1	+	5032544	5032700	PXO_02763_leading	hypothetical protein	-	5032486	5032710
07101103-JYTSEQ_06_71.M13_PUC_R_G09.ab1	+	5093502	5093633	PXO_03308_leading	tetracycline-efflux transporter	-	5092938	5094242
07101103-JYTSEQ_03_27.SP6_C04.ab1	+	5100390	5100480	PXO_03301_leading	endoglucanase	-	5099380	5100510
07101103-JYTSEQ_02_62_F08.M13_PUC_R_D10.ab1	+	5130328	5130366	PXO_03264_leading	dehydrogenase/reductase SDR family member 6	-	5129749	5132431
07101103-JYTSEQ_34_13.M13_PUC_R_E02.ab1	+	5136098	5136274	PXO_03257_leading	acetyl-CoA synthetase	-	5135988	5137931
07101103-JYTSEQ_20_07.M13_PUC_R_G01.ab1	+	5150749	5150808	PXO_05791_leading	hypothetical protein	-	5150728	5151021
07101103-JYTSEQ_31_74.M13_PUC_R_B10.ab1	+	5235810	5236000	PXO_03488_leading	polysaccharide deacetylase	-	5234736	5237432

## Sheet: 5-end
sRNA ID	Str	Start	End	Gene ID	Description	Str (gene)	Start (gene)	End (gene)	uniq Gene ID
07101103-JYTSEQ_24_64.M13_PUC_R_H08.ab1	-	173270	173486	PXO_03317_leading	ISxac1 transposase	+	173431	173841	PXO_03317_leading
07101103-JYTSEQ_09_92.M13_PUC_R_D12.ab1	-	368918	369052	PXO_03862_leading	lipoprotein	+	368961	369101	PXO_03862_leading
07101103-JYTSEQ_28_29.M13_PUC_R_E04.ab1	-	1310046	1310171	PXO_04449_leading	hypothetical protein	+	1310060	1310206	PXO_04449_leading
07101103-JYTSEQ_17_70.M13_PUC_R_F09.ab1	-	2997270	2997330	PXO_01180_leading	outer membrane protein	+	2997327	2997722	PXO_01180_leading
07101103-JYTSEQ_18_86.M13_PUC_R_F11.ab1	-	2997270	2997330	PXO_01180_leading	outer membrane protein	+	2997327	2997722	PXO_02043_leading
07101103-JYTSEQ_13_39.M13_PUC_R_G05.ab1	-	2997270	2997348	PXO_01180_leading	outer membrane protein	+	2997327	2997722	PXO_02386_leading
07101103-JYTSEQ_25_76.M13_PUC_R_D10.ab1	-	3868044	3868205	PXO_02043_leading	lipoprotein	+	3868191	3868799	PXO_03019_leading
07101103-JYTSEQ_16_52.M13_PUC_R_D07.ab1	-	3868160	3868214	PXO_02043_leading	lipoprotein	+	3868191	3868799	PXO_02896_leading
07101103-JYTSEQ_31_58.M13_PUC_R_B08.ab1	-	4232445	4232609	PXO_02386_leading	tetratricopeptide repeat domain protein	+	4232588	4233469	PXO_05459_leading
07101103-JYTSEQ_31_14.M13_PUC_R_F02.ab1	-	4767416	4767611	PXO_03019_leading	cytochrome D ubiquinol oxidase subunit I	+	4767584	4768939	PXO_04674_leading
07101103-JYTSEQ_27_83.M13_PUC_R_C11.ab1	-	4904821	4905012	PXO_02896_leading	hypothetical protein	+	4904829	4905158	PXO_04863_leading
07101103-JYTSEQ_06_59.M13_PUC_R_C08.ab1	+	718140	718223	PXO_05459_leading	hypothetical protein	-	718068	718217	PXO_01887_leading
07101103-JYTSEQ_08_41.M13_PUC_R_A06.ab1	+	1116808	1116982	PXO_04674_leading	hypothetical protein	-	1116590	1116886	PXO_02061_leading
07101103-JYTSEQ_09_95.M13_PUC_R_G12.ab1	+	1518573	1518752	PXO_04863_leading	hypothetical protein	-	1517472	1518680	PXO_01993_leading
07101103-JYTSEQ_32_48.M13_PUC_R_H06.ab1	+	3687304	3687512	PXO_01887_leading	ribonuclease G	-	3685476	3687490	PXO_02147_leading
07101103-JYTSEQ_36_52.M13_PUC_R_D07.ab1	+	3845015	3845219	PXO_02061_leading	hypothetical protein	-	3844681	3845022	PXO_02760_leading
07101103-JYTSEQ_23_26.M13_PUC_R_B04.ab1	+	3922793	3923004	PXO_01993_leading	twitching motility protein	-	3921874	3922911
07101103-JYTSEQ_03_44.SP6_D06.ab1	+	4018467	4018570	PXO_02147_leading	30S ribosomal protein S16	-	4018235	4018492
07101103-JYTSEQ_23_13.M13_PUC_R_E02.ab1	+	5037282	5037419	PXO_02760_leading	XopN effector	-	5035158	5037362

## Sheet: 3-end
sRNA ID	Str	Start	End	Gene ID	Description	Str (gene)	Start (gene)	End (gene)	Uniq Gene ID
07101103-JYTSEQ_09_61.M13_PUC_R_E08.ab1	-	9525	9667	PXO_03478_leading	peptidase M48, Ste24p	+	8761	9567	PXO_03478_leading
07101103-JYTSEQ_07_54.M13_PUC_R_F07.ab1	-	9537	9706	PXO_03478_leading	peptidase M48, Ste25p	+	8761	9567	PXO_03434_leading
07101103-JYTSEQ_29_62.M13_PUC_R_F08.ab1	-	9561	9706	PXO_03478_leading	peptidase M48, Ste26p	+	8761	9567	PXO_03430_leading
07101103-JYTSEQ_31_13.M13_PUC_R_E02.ab1	-	9564	9706	PXO_03478_leading	peptidase M48, Ste27p	+	8761	9567	PXO_05431_leading
07101103-JYTSEQ_33_09.M13_PUC_R_A02.ab1	-	44350	44501	PXO_03434_leading	hypothetical protein	+	44254	44484	PXO_03600_leading
07101103-JYTSEQ_30_63.M13_PUC_R_G08.ab1	-	44354	44541	PXO_03434_leading	hypothetical protein	+	44254	44484	PXO_03874_leading
07101103-JYTSEQ_28_18.M13_PUC_R_B03.ab1	-	44406	44553	PXO_03434_leading	hypothetical protein	+	44254	44484	PXO_04004_leading
07101103-JYTSEQ_19_22.M13_PUC_R_F03.ab1	-	47504	47618	PXO_03430_leading	hypothetical protein	+	47346	47606	PXO_04538_leading
07101103-JYTSEQ_23_15.M13_PUC_R_G02.ab1	-	193032	193179	PXO_05431_leading	hypothetical protein	+	192972	193091	PXO_04527_leading
07101103-JYTSEQ_03_78_F10.M13_PUC_R_F06.ab1	-	193089	193185	PXO_05431_leading	hypothetical protein	+	192972	193091	PXO_00163_leading
07101103-JYTSEQ_22_47.M13_PUC_R_G06.ab1	-	269414	269617	PXO_03600_leading	ISXo2 putative transposase	+	268572	269573	PXO_00108_leading
07101103-JYTSEQ_11_25.M13_PUC_R_A04.ab1	-	269436	269674	PXO_03600_leading	ISXo2 putative transposase	+	268572	269573	PXO_00398_leading
07101103-JYTSEQ_30_32.M13_PUC_R_H04.ab1	-	269525	269681	PXO_03600_leading	ISXo2 putative transposase	+	268572	269573	PXO_01182_leading
07101103-JYTSEQ_15_09.M13_PUC_R_A02.ab1	-	358149	358257	PXO_03874_leading	hypothetical protein	+	358047	358178	PXO_01150_leading
07101103-JYTSEQ_36_91.M13_PUC_R_C12.ab1	-	650215	650492	PXO_04004_leading	ndole-3-glycerol-phosphate synthase	+	648711	650217	PXO_01880_leading
07101103-JYTSEQ_25_94.M13_PUC_R_F12.ab1	-	1237531	1237673	PXO_04538_leading	elongation factor Tu	+	1236450	1237604	PXO_02065_leading
07101103-JYTSEQ_34_16.M13_PUC_R_H02.ab1	-	1251522	1251646	PXO_04527_leading	30S ribosomal protein S7	+	1251067	1251534	PXO_02305_leading
07101103-JYTSEQ_04_59.M13-PUC-R_C08.ab1	-	1711032	1711088	PXO_00163_leading	lipoprotein	+	1709703	1711087	PXO_02385_leading
07101103-JYTSEQ_15_03.M13_PUC_R_C01.ab1	-	1758840	1758910	PXO_00108_leading	hypothetical protein	+	1758531	1758896	PXO_03168_leading
07101103-JYTSEQ_26_17.M13_PUC_R_A03.ab1	-	2003707	2003959	PXO_00398_leading	glutathione S-transferase	+	2003085	2003783	PXO_03147_leading
07101103-JYTSEQ_04_78.M13-PUC-R_F10.ab1	-	2996358	2996442	PXO_01182_leading	DNA repair protein RecN	+	2994705	2996369	PXO_03145_leading
07101103-JYTSEQ_33_06.M13_PUC_R_F01.ab1	-	3023995	3024210	PXO_01150_leading	penicillin acylase II	+	3021780	3024197	PXO_02923_leading
07101103-JYTSEQ_09_13.M13_PUC_R_E02.ab1	-	3695491	3695716	PXO_01880_leading	hypothetical protein	+	3695328	3695507	PXO_02847_leading
07101103-JYTSEQ_15_13.M13_PUC_R_E02.ab1	-	3841253	3841283	PXO_02065_leading	abortive infection bacteriophage resistance protein	+	3840152	3841258	PXO_05775_leading
07101103-JYTSEQ_32_11.M13_PUC_R_C02.ab1	-	4155148	4155282	PXO_02305_leading	two-component system sensor protein	+	4153944	4155200	PXO_02789_leading
07101103-JYTSEQ_28_92.M13_PUC_R_D12.ab1	-	4232358	4232579	PXO_02385_leading	hypothetical protein	+	4232010	4232438	PXO_03267_leading
07101103-JYTSEQ_05_57.M13_PUC_R_A08.ab1	-	4630044	4630166	PXO_03168_leading	electron transfer flavoprotein beta subunit	+	4628402	4630089	PXO_03369_leading
07101103-JYTSEQ_20_05.M13_PUC_R_E01.ab1	-	4651992	4652081	PXO_03147_leading	ATP-dependent RNA helicase	+	4650680	4652062	PXO_05424_leading
07101103-JYTSEQ_16_88.M13_PUC_R_H11.ab1	-	4652810	4652864	PXO_03145_leading	putative 6-pyruvoyl tetrahydrobiopterin synthase	+	4652466	4652828	PXO_03557_leading
07101103-JYTSEQ_23_23.M13_PUC_R_G03.ab1	-	4877908	4878038	PXO_02923_leading	hypothetical protein	+	4877433	4877942	PXO_05495_leading
07101103-JYTSEQ_23_71.M13_PUC_R_G09.ab1	-	4955636	4955926	PXO_02847_leading	hypothetical protein	+	4955487	4955783	PXO_04338_leading
07101103-JYTSEQ_26_15.M13_PUC_R_G02.ab1	-	4960921	4961078	PXO_05775_leading	putative secreted protein	+	4960728	4961039	PXO_04470_leading						ArnT; 4-amino-4-deoxy-L-arabinose transferase and related glycosyltransferases of PMT family [Cell envelope biogenesis, outer membrane
07101103-JYTSEQ_37_50.M13_PUC_R_B07.ab1	-	5012168	5012313	PXO_02789_leading	hypothetical protein	+	5011515	5012264	PXO_04763_leading
07101103-JYTSEQ_17_92.M13_PUC_R_D12.ab1	-	5126771	5126846	PXO_03267_leading	hypothetical protein	+	5126617	5126772	PXO_00355_leading
07101103-JYTSEQ_24_75.M13_PUC_R_C10.ab1	+	113097	113314	PXO_03369_leading	methylamine utilization protein	-	113313	113474	PXO_00924_leading
07101103-JYTSEQ_19_74.M13_PUC_R_B10.ab1	+	166979	167030	PXO_05424_leading	hypothetical protein	-	167028	167156	PXO_01563_leading
07101103-JYTSEQ_23_44.M13_PUC_R_D06.ab1	+	316141	316299	PXO_03557_leading	microcystin dependent protein	-	316187	316732	PXO_01240_leading
07101103-JYTSEQ_28_71.M13_PUC_R_G09.ab1	+	1086612	1086823	PXO_05495_leading	hypothetical protein	-	1086701	1086826	PXO_05696_leading
07101103-JYTSEQ_31_49.M13_PUC_R_A07.ab1	+	1086619	1086823	PXO_05495_leading	hypothetical protein	-	1086701	1086826	PXO_01937_leading
07101103-JYTSEQ_30_46.M13_PUC_R_F06.ab1	+	1086619	1086823	PXO_05495_leading	hypothetical protein	-	1086701	1086826	PXO_02276_leading
07101103-JYTSEQ_34_10.M13_PUC_R_B02.ab1	+	1086621	1086821	PXO_05495_leading	hypothetical protein	-	1086701	1086826	PXO_02425_leading
07101103-JYTSEQ_26_44.M13_PUC_R_D06.ab1	+	1086621	1086822	PXO_05495_leading	hypothetical protein	-	1086701	1086826	PXO_02585_leading
07101103-JYTSEQ_09_39.M13_PUC_R_G05.ab1	+	1086621	1086822	PXO_05495_leading	hypothetical protein	-	1086701	1086826	PXO_02624_leading
07101103-JYTSEQ_23_39.M13_PUC_R_G05.ab1	+	1086622	1086823	PXO_05495_leading	hypothetical protein	-	1086701	1086826	PXO_03310_leading
07101103-JYTSEQ_36_25.M13_PUC_R_A04.ab1	+	1086625	1086823	PXO_05495_leading	hypothetical protein	-	1086701	1086826
07101103-JYTSEQ_26_49.M13_PUC_R_A07.ab1	+	1086627	1086822	PXO_05495_leading	hypothetical protein	-	1086701	1086826
07101103-JYTSEQ_08_20.M13_PUC_R_D03.ab1	+	1086628	1086785	PXO_05495_leading	hypothetical protein	-	1086701	1086826
07101103-JYTSEQ_29_64.M13_PUC_R_H08.ab1	+	1086631	1086822	PXO_05495_leading	hypothetical protein	-	1086701	1086826
07101103-JYTSEQ_31_68.M13_PUC_R_D09.ab1	+	1086631	1086822	PXO_05495_leading	hypothetical protein	-	1086701	1086826
07101103-JYTSEQ_29_83.M13_PUC_R_C11.ab1	+	1086631	1086823	PXO_05495_leading	hypothetical protein	-	1086701	1086826
07101103-JYTSEQ_07_81.M13_PUC_R_A11.ab1	+	1086649	1086820	PXO_05495_leading	hypothetical protein	-	1086701	1086826
07101103-JYTSEQ_33_16.M13_PUC_R_H02.ab1	+	1086694	1086820	PXO_05495_leading	hypothetical protein	-	1086701	1086826
07101103-JYTSEQ_28_48.M13_PUC_R_H06.ab1	+	1086696	1086820	PXO_05495_leading	hypothetical protein	-	1086701	1086826
07101103-JYTSEQ_23_51.M13_PUC_R_C07.ab1	+	1088948	1089190	PXO_04338_leading	S-adenosyl-L-homocysteine hydrolase	-	1088968	1090410
07101103-JYTSEQ_32_73.M13_PUC_R_A10.ab1	+	1294052	1294175	PXO_04470_leading	dolichyl-phosphate-mannose-protein mannosyltransferase	-	1294105	1295832
07101103-JYTSEQ_10_83.M13_PUC_R_C11.ab1	+	1360747	1360878	PXO_04763_leading	pirin	-	1360846	1361736
07101103-JYTSEQ_31_80.M13_PUC_R_H10.ab1	+	2043509	2043688	PXO_00355_leading	cysteinyl-tRNA synthetase	-	2043641	2045065
07101103-JYTSEQ_08_05.M13_PUC_R_E01.ab1	+	2043542	2043646	PXO_00355_leading	cysteinyl-tRNA synthetase	-	2043641	2045065
07101103-JYTSEQ_15_21.M13_PUC_R_E03.ab1	+	2441501	2441531	PXO_00924_leading	hypothetical protein	-	2441518	2442027
07101103-JYTSEQ_02_75_C10.M13_PUC_R_E11.ab1	+	3350552	3350827	PXO_01563_leading	protein TolA	-	3350706	3351674
07101103-JYTSEQ_31_37.M13_PUC_R_E05.ab1	+	3654670	3654839	PXO_01240_leading	transposase	-	3654677	3655426
07101103-JYTSEQ_13_91.M13_PUC_R_C12.ab1	+	3895849	3895911	PXO_05696_leading	hypothetical protein	-	3895856	3895969
07101103-JYTSEQ_04_11.M13-PUC-R_C02.ab1	+	3979020	3979148	PXO_01937_leading	cytochrome P-450 hydroxylase	-	3979120	3979602
07101103-JYTSEQ_15_88.M13_PUC_R_H11.ab1	+	3979091	3979150	PXO_01937_leading	cytochrome P-450 hydroxylase	-	3979120	3979602
07101103-JYTSEQ_35_26.M13_PUC_R_B04.ab1	+	4126095	4126262	PXO_02276_leading	TonB-dependent outer membrane Receptor	-	4126210	4129362
07101103-JYTSEQ_23_75.M13_PUC_R_C10.ab1	+	4275183	4275371	PXO_02425_leading	ISXo3 transposase ORF B	-	4275286	4277071
07101103-JYTSEQ_07_71.M13_PUC_R_G09.ab1	+	4431066	4431234	PXO_02585_leading	hypothetical protein	-	4431117	4431977
07101103-JYTSEQ_10_95.M13_PUC_R_G12.ab1	+	4474846	4475146	PXO_02624_leading	membrane protein	-	4474990	4476285
07101103-JYTSEQ_08_62.M13_PUC_R_F08.ab1	+	5090351	5090526	PXO_03310_leading	GAF domain protein	-	5090375	5092252

## Sheet: others
sRNA ID	Str	Start	End	Gene ID	Description	Str (gene)	Start (gene)	End (gene)
07101103-JYTSEQ_25_27.M13_PUC_R_C04.ab1	-	2298397	2298657	PXO_05830_leading	transcriptional regulator, ArsR family	+	2297807	2298612
07101103-JYTSEQ_25_27.M13_PUC_R_C04.ab1	-	2298397	2298657	PXO_00627_leading	arsenate reductase	+	2298623	2299758
07101103-JYTSEQ_23_32.M13_PUC_R_H04.ab1	-	4073625	4073765	PXO_02208_leading	amino acid transporter	+	4072271	4073653
07101103-JYTSEQ_23_32.M13_PUC_R_H04.ab1	-	4073625	4073765	PXO_02207_leading	hypothetical protein	+	4073656	4073805
07101103-JYTSEQ_06_18.M13_PUC_R_B03.ab1	-	4073640	4073746	PXO_02208_leading	amino acid transporter	+	4072271	4073653
07101103-JYTSEQ_06_18.M13_PUC_R_B03.ab1	-	4073640	4073746	PXO_02207_leading	hypothetical protein	+	4073656	4073805
07101103-JYTSEQ_13_24.M13_PUC_R_H03.ab1	-	4124743	4124860	PXO_02273_leading	hypothetical protein	+	4123978	4124822
07101103-JYTSEQ_13_24.M13_PUC_R_H03.ab1	-	4124743	4124860	PXO_02275_leading	transposase	+	4124844	4125713
07101103-JYTSEQ_11_49.M13_PUC_R_A07.ab1	-	4232175	4232608	PXO_02385_leading	hypothetical protein	+	4232010	4232438
07101103-JYTSEQ_11_49.M13_PUC_R_A07.ab1	-	4232175	4232608	PXO_02386_leading	tetratricopeptide repeat domain protein	+	4232588	4233469
07101103-JYTSEQ_23_91.M13_PUC_R_C12.ab1	-	4740272	4740679	PXO_03050_leading	beta-Ig-H3/fasciclin repeat containing protein	+	4739742	4740350
07101103-JYTSEQ_23_91.M13_PUC_R_C12.ab1	-	4740272	4740679	PXO_03049_leading	hypothetical protein	+	4740389	4740508
07101103-JYTSEQ_25_11.M13_PUC_R_C02.ab1	+	754453	754611	PXO_04108_leading	transposase	-	752955	754480
07101103-JYTSEQ_25_11.M13_PUC_R_C02.ab1	+	754453	754611	PXO_04110_leading	transposase	-	754563	755093
07101103-JYTSEQ_31_79.M13_PUC_R_G10.ab1	+	1147811	1148004	PXO_04640_leading	ATP:cob(I)alamin adenosyltransferase, putative	-	1147415	1147972
07101103-JYTSEQ_31_79.M13_PUC_R_G10.ab1	+	1147811	1148004	PXO_04639_leading	hypothetical protein	-	1147976	1148449
07101103-JYTSEQ_29_84.M13_PUC_R_D11.ab1	+	2353895	2354078	PXO_00575_leading	transposase	-	2353318	2353911
07101103-JYTSEQ_29_84.M13_PUC_R_D11.ab1	+	2353895	2354078	PXO_00574_leading	transposase and inactivated derivatives	-	2353933	2354777
07101103-JYTSEQ_24_31.M13_PUC_R_G04.ab1	+	4018479	4018631	PXO_02147_leading	30S ribosomal protein S16	-	4018235	4018492
07101103-JYTSEQ_24_31.M13_PUC_R_G04.ab1	+	4018479	4018631	PXO_02146_leading	hypothetical protein	-	4018602	4020460
07101103-JYTSEQ_02_74_B10.M13_PUC_R_D11.ab1	+	28775	28914	PXO_03457_leading	hypothetical protein	-	28787	28900
07101103-JYTSEQ_27_69.M13_PUC_R_E09.ab1	+	28775	28915	PXO_03457_leading	hypothetical protein	-	28787	28900
07101103-JYTSEQ_06_38.M13_PUC_R_F05.ab1	+	28783	28914	PXO_03457_leading	hypothetical protein	-	28787	28900
07101103-JYTSEQ_24_84.M13_PUC_R_D11.ab1	+	420544	420753	PXO_05441_leading	putative ISXo8 transposase	-	420568	420702
07101103-JYTSEQ_30_29.M13_PUC_R_E04.ab1	-	881151	881387	PXO_04130_leading	hypothetical protein	+	881151	881309

## Sheet: classification
classification of predicted targets of putative cis-encoded sRNA candidates
sRNA candidates ID	Str	Start	End	Gene ID	Description
transposase
07101103-JYTSEQ_32_84.M13_PUC_R_D11.ab1	-	2303688	2303819	PXO_00623	transposase
07101103-JYTSEQ_31_37.M13_PUC_R_E05.ab1	+	3654670	3654839	PXO_01240	transposase
07101103-JYTSEQ_13_24.M13_PUC_R_H03.ab1	-	4124743	4124860	PXO_02275	transposase
07101103-JYTSEQ_25_11.M13_PUC_R_C02.ab1	+	754453	754611	PXO_04108	transposase
07101103-JYTSEQ_25_11.M13_PUC_R_C02.ab1	+	754453	754611	PXO_04110	transposase
07101103-JYTSEQ_29_84.M13_PUC_R_D11.ab1	+	2353895	2354078	PXO_00575	transposase
07101103-JYTSEQ_23_52.M13_PUC_R_D07.ab1	+	2430863	2431189	PXO_00796	ISXoo2 transposase
07101103-JYTSEQ_29_89.M13_PUC_R_A12.ab1	-	2252179	2252285	PXO_00677	IS1112 transposase
07101103-JYTSEQ_06_40.M13_PUC_R_H05.ab1	-	2252185	2252358	PXO_00677	IS1112 transposase
07101103-JYTSEQ_27_22.M13_PUC_R_F03.ab1	-	523167	523370	PXO_03706	ISxac1 transposase
07101103-JYTSEQ_24_64.M13_PUC_R_H08.ab1	-	173270	173486	PXO_03317	ISxac1 transposase
07101103-JYTSEQ_24_84.M13_PUC_R_D11.ab1	+	420544	420753	PXO_05441	putative ISXo8 transposase
07101103-JYTSEQ_22_47.M13_PUC_R_G06.ab1	-	269414	269617	PXO_03600	ISXo2 putative transposase
07101103-JYTSEQ_11_25.M13_PUC_R_A04.ab1	-	269436	269674	PXO_03600	ISXo2 putative transposase
07101103-JYTSEQ_30_32.M13_PUC_R_H04.ab1	-	269525	269681	PXO_03600	ISXo2 putative transposase
07101103-JYTSEQ_23_75.M13_PUC_R_C10.ab1	+	4275183	4275371	PXO_02425	ISXo3 transposase ORF B
07101103-JYTSEQ_29_84.M13_PUC_R_D11.ab1	+	2353895	2354078	PXO_00574	transposase and inactivated derivatives
07101103-JYTSEQ_27_01.M13_PUC_R_A01.ab1	+	1782234	1782385	PXO_00079	transposase subfamily, putative
07101103-JYTSEQ_01_65.SP6_A09.ab1	+	1838904	1838984	PXO_00033	transposition helper protein
proteins related to lysozyme,translocation and recombination
07101103-JYTSEQ_06_62.M13_PUC_R_F08.ab1	-	921455	921733	PXO_04282	lytic murein transglycosylase B
07101103-JYTSEQ_02_75_C10.M13_PUC_R_E11.ab1	+	3350552	3350827	PXO_01563	protein TolA
07101103-JYTSEQ_15_13.M13_PUC_R_E02.ab1	-	3841253	3841283	PXO_02065	abortive infection bacteriophage resistance protein
07101103-JYTSEQ_37_93.M13_PUC_R_E12.ab1	+	718898	719157	PXO_04071	site-specific recombinase, phage integrase family
07101103-JYTSEQ_23_44.M13_PUC_R_D06.ab1	+	316141	316299	PXO_03557	microcystin dependent protein
07101103-JYTSEQ_14_64.M13_PUC_R_H08.ab1	-	117231	117286	PXO_03366	Rhs family protein
CRISPR RNAs related protein
07101103-JYTSEQ_31_95.M13_PUC_R_G12.ab1	-	4540107	4540347	PXO_02696	crispr-associated protein Cas1
07101103-JYTSEQ_37_15.M13_PUC_R_G02.ab1	-	4540477	4540689	PXO_02696	crispr-associated protein Cas1
07101103-JYTSEQ_08_24.M13_PUC_R_H03.ab1	-	4536830	4537010	PXO_02700	crispr-associated protein Cas5, dvulg subtype
membrane protein including lipoprotein , TonB receptors and outer membrane proteins
07101103-JYTSEQ_16_07.M13_PUC_R_G01.ab1	+	3699537	3699591	PXO_01875	lipoprotein
07101103-JYTSEQ_09_92.M13_PUC_R_D12.ab1	-	368918	369052	PXO_03862	lipoprotein
07101103-JYTSEQ_25_76.M13_PUC_R_D10.ab1	-	3868044	3868205	PXO_02043	lipoprotein
07101103-JYTSEQ_16_52.M13_PUC_R_D07.ab1	-	3868160	3868214	PXO_02043	lipoprotein
07101103-JYTSEQ_04_59.M13-PUC-R_C08.ab1	-	1711032	1711088	PXO_00163	lipoprotein
07101103-JYTSEQ_17_70.M13_PUC_R_F09.ab1	-	2997270	2997330	PXO_01180	outer membrane protein
07101103-JYTSEQ_18_86.M13_PUC_R_F11.ab1	-	2997270	2997330	PXO_01180	outer membrane protein
07101103-JYTSEQ_13_39.M13_PUC_R_G05.ab1	-	2997270	2997348	PXO_01180	outer membrane protein
07101103-JYTSEQ_30_28.M13_PUC_R_D04.ab1	-	4472000	4472159	PXO_02621	outer membrane protein required for AvrXa21 activity C (raxC)
07101103-JYTSEQ_14_39.M13_PUC_R_G05.ab1	-	3068786	3068866	PXO_01819	outer membrane receptor protein, most likely Fe transport
07101103-JYTSEQ_12_27.M13_PUC_R_C04.ab1	-	3070307	3070369	PXO_01819	outer membrane receptor protein, most likely Fe transport
07101103-JYTSEQ_05_96.M13_PUC_R_H12.ab1	-	1494077	1494131	PXO_04883	putative integral membrane protein
07101103-JYTSEQ_36_72.M13_PUC_R_H09.ab1	+	629477	629683	PXO_03982	membrane fusion protein
07101103-JYTSEQ_10_95.M13_PUC_R_G12.ab1	+	4474846	4475146	PXO_02624	membrane protein
07101103-JYTSEQ_32_18.M13_PUC_R_B03.ab1	-	530707	530908	PXO_03700	TonB-dependent outer membrane receptor
07101103-JYTSEQ_30_31.M13_PUC_R_G04.ab1	-	1021945	1022091	PXO_04406	TonB-dependent outer membrane Receptor
07101103-JYTSEQ_35_87.M13_PUC_R_G11.ab1	-	1023442	1023602	PXO_04406	TonB-dependent outer membrane Receptor
07101103-JYTSEQ_04_22.M13-PUC-R_F03.ab1	-	3224083	3224171	PXO_01666	TonB-dependent outer membrane Receptor
07101103-JYTSEQ_16_13.M13_PUC_R_E02.ab1	+	1850010	1850080	PXO_00020	TonB-dependent outer membrane Receptor
07101103-JYTSEQ_20_64.M13_PUC_R_H08.ab1	+	2492605	2492671	PXO_00878	TonB-dependent outer membrane receptor
07101103-JYTSEQ_35_26.M13_PUC_R_B04.ab1	+	4126095	4126262	PXO_02276	TonB-dependent outer membrane Receptor
07101103-JYTSEQ_09_58.M13_PUC_R_B08.ab1	-	159327	159489	PXO_03327	TonB-dependent receptor
07101103-JYTSEQ_15_36.M13_PUC_R_D05.ab1	+	4446640	4446691	PXO_02600	TonB-dependent receptor
transporter
07101103-JYTSEQ_19_86.M13_PUC_R_F11.ab1	-	3126741	3126831	PXO_01760	cation transport protein
07101103-JYTSEQ_23_32.M13_PUC_R_H04.ab1	-	4073625	4073765	PXO_02208	amino acid transporter
07101103-JYTSEQ_06_18.M13_PUC_R_B03.ab1	-	4073640	4073746	PXO_02208	amino acid transporter
07101103-JYTSEQ_06_71.M13_PUC_R_G09.ab1	+	5093502	5093633	PXO_03308	tetracycline-efflux transporter
07101103-JYTSEQ_05_02.M13_PUC_R_B01.ab1	+	4737462	4737556	PXO_03053	Na+/H+ antiporter
07101103-JYTSEQ_36_71.M13_PUC_R_G09.ab1	+	3356029	3356205	PXO_01558	potassium uptake protein
07101103-JYTSEQ_23_50.M13_PUC_R_B07.ab1	+	996614	996743	PXO_05489	high-affinity choline transport
07101103-JYTSEQ_22_32.M13_PUC_R_H04.ab1	-	4014205	4014333	PXO_02151	multi antimicrobial extrusion family protein
07101103-JYTSEQ_35_79.M13_PUC_R_G10.ab1	-	4913841	4914040	PXO_02890	glutathione-regulated potassium-efflux system protein
07101103-JYTSEQ_15_61.M13_PUC_R_E08.ab1	+	626655	626772	PXO_03981	acriflavin resistance protein D
peptidase and proteases
07101103-JYTSEQ_09_61.M13_PUC_R_E08.ab1	-	9525	9667	PXO_03478	peptidase M48, Ste24p
07101103-JYTSEQ_07_54.M13_PUC_R_F07.ab1	-	9537	9706	PXO_03478	peptidase M48, Ste25p
07101103-JYTSEQ_29_62.M13_PUC_R_F08.ab1	-	9561	9706	PXO_03478	peptidase M48, Ste26p
07101103-JYTSEQ_31_13.M13_PUC_R_E02.ab1	-	9564	9706	PXO_03478	peptidase M48, Ste27p
07101103-JYTSEQ_14_85.M13_PUC_R_E11.ab1	+	2266263	2266358	PXO_00660	peptidyl-dipeptidase dcp
07101103-JYTSEQ_26_48.M13_PUC_R_H06.ab1	+	2266263	2266421	PXO_00660	peptidyl-dipeptidase dcp
07101103-JYTSEQ_35_95.M13_PUC_R_G12.ab1	+	2266278	2266563	PXO_00660	peptidyl-dipeptidase dcp
07101103-JYTSEQ_24_46.M13_PUC_R_F06.ab1	+	2266323	2266522	PXO_00660	peptidyl-dipeptidase dcp
07101103-JYTSEQ_26_59.M13_PUC_R_C08.ab1	+	2255607	2255786	PXO_00674	zinc carboxypeptidase family
07101103-JYTSEQ_15_60.M13_PUC_R_D08.ab1	+	2255873	2255926	PXO_00674	zinc carboxypeptidase family
07101103-JYTSEQ_35_62.M13_PUC_R_F08.ab1	+	1695322	1695563	PXO_00179	serine carboxypeptidase
07101103-JYTSEQ_26_40.M13_PUC_R_H05.ab1	-	10583	10718	PXO_03477	tetratricopeptide repeat domain protein (Putative Zn-dependent protease )
07101103-JYTSEQ_31_36.M13_PUC_R_D05.ab1	-	10583	10737	PXO_03477	tetratricopeptide repeat domain protein
07101103-JYTSEQ_33_24.M13_PUC_R_H03.ab1	-	10597	10737	PXO_03477	tetratricopeptide repeat domain protein
07101103-JYTSEQ_29_25.M13_PUC_R_A04.ab1	+	3038061	3038256	PXO_01139	methionine aminopeptidase
07101103-JYTSEQ_23_88.M13_PUC_R_H11.ab1	-	4233247	4233422	PXO_02386	tetratricopeptide repeat domain protein
07101103-JYTSEQ_31_58.M13_PUC_R_B08.ab1	-	4232445	4232609	PXO_02386	tetratricopeptide repeat domain protein
07101103-JYTSEQ_11_49.M13_PUC_R_A07.ab1	-	4232175	4232608	PXO_02386	tetratricopeptide repeat domain protein
07101103-JYTSEQ_25_91.M13_PUC_R_C12.ab1	-	53694	53883	PXO_03424	protease do
07101103-JYTSEQ_13_21.M13_PUC_R_E03.ab1	+	4566664	4566730	PXO_02674	protease
07101103-JYTSEQ_23_78.M13_PUC_R_F10.ab1	+	4566671	4566798	PXO_02674	protease
07101103-JYTSEQ_20_20.M13_PUC_R_D03.ab1	+	4566671	4566803	PXO_02674	protease
07101103-JYTSEQ_05_34.M13_PUC_R_B05.ab1	+	4566733	4566812	PXO_02674	protease
regulatory proteins
07101103-JYTSEQ_32_49.M13_PUC_R_A07.ab1	-	1791589	1791716	PXO_00069	two component sensor-regulator hybrid protein RpfC
07101103-JYTSEQ_19_15.M13_PUC_R_G02.ab1	+	1911820	1911868	PXO_00475	two-component system sensor histidine kinase-response regulator
07101103-JYTSEQ_02_94.SP6_F12.ab1	+	1009667	1009736	PXO_04422	two-component system sensor protein
07101103-JYTSEQ_32_11.M13_PUC_R_C02.ab1	-	4155148	4155282	PXO_02305	two-component system sensor protein
07101103-JYTSEQ_36_20.M13_PUC_R_D03.ab1	-	716296	716541	PXO_04069	RNA polymerase sigma factor RpoD
07101103-JYTSEQ_10_75.M13_PUC_R_C10.ab1	-	716337	716541	PXO_04069	RNA polymerase sigma factor RpoD
07101103-JYTSEQ_10_06.M13_PUC_R_F01.ab1	-	716413	716553	PXO_04069	RNA polymerase sigma factor RpoD
07101103-JYTSEQ_20_56.M13_PUC_R_H07.ab1	-	2942757	2942827	PXO_01234	transcriptional regulator
07101103-JYTSEQ_36_66.M13_PUC_R_B09.ab1	+	347194	347311	PXO_03887	transcriptional regulator MarR family
07101103-JYTSEQ_35_07.M13_PUC_R_G01.ab1	+	352586	352843	PXO_03880	transcriptional regulator TetR family
07101103-JYTSEQ_25_27.M13_PUC_R_C04.ab1	-	2298397	2298657	PXO_05830	transcriptional regulator, ArsR family
07101103-JYTSEQ_05_64.M13_PUC_R_H08.ab1	+	4331631	4331664	PXO_02478	trigger factor
07101103-JYTSEQ_15_28.M13_PUC_R_D04.ab1	-	4869832	4869887	PXO_02933	multi-sensor hybrid histidine kinase
07101103-JYTSEQ_26_36.M13_PUC_R_D05.ab1	-	3895416	3895581	PXO_02026	carbon starvation protein A
proteins related to pathogenicity
07101103-JYTSEQ_26_15.M13_PUC_R_G02.ab1	-	4960921	4961078	PXO_05775	putative secreted protein
07101103-JYTSEQ_23_13.M13_PUC_R_E02.ab1	+	5037282	5037419	PXO_02760	XopN effector
07101103-JYTSEQ_24_27.M13_PUC_R_C04.ab1	+	4565458	4565615	PXO_02675	general secretory pathway protein E
07101103-JYTSEQ_07_15.M13_PUC_R_G02.ab1	-	1489935	1490120	PXO_04886	pilin
07101103-JYTSEQ_10_83.M13_PUC_R_C11.ab1	+	1360747	1360878	PXO_04763	pirin
07101103-JYTSEQ_23_26.M13_PUC_R_B04.ab1	+	3922793	3923004	PXO_01993	twitching motility protein
07101103-JYTSEQ_07_64.M13_PUC_R_H08.ab1	+	4198759	4198977	PXO_02351	fimbrial assembly protein
07101103-JYTSEQ_05_37.M13_PUC_R_E05.ab1	-	4623594	4623639	PXO_03173	xanB
07101103-JYTSEQ_32_43.M13_PUC_R_C06.ab1	-	498084	498230	PXO_03734	xanthomonadin biosynthesis dehydratase
07101103-JYTSEQ_12_09.M13_PUC_R_A02.ab1	+	1831008	1831056	PXO_00041	chemotaxis protein
07101103-JYTSEQ_13_12.M13_PUC_R_D02.ab1	+	3512797	3512959	PXO_01392	exopolysaccharide xanthan biosynthesis chain length determinant
07101103-JYTSEQ_15_63.M13_PUC_R_G08.ab1	+	3503670	3503762	PXO_01400	exopolysaccharide xanthan biosynthesis protein GumJ
07101103-JYTSEQ_31_74.M13_PUC_R_B10.ab1	+	5235810	5236000	PXO_03488	polysaccharide deacetylase
07101103-JYTSEQ_02_93.SP6_E12.ab1	+	831718	831840	PXO_04177	cellulase
metabolism
07101103-JYTSEQ_04_78.M13-PUC-R_F10.ab1	-	2996358	2996442	PXO_01182	DNA repair protein RecN
07101103-JYTSEQ_08_62.M13_PUC_R_F08.ab1	+	5090351	5090526	PXO_03310	GAF domain protein
07101103-JYTSEQ_04_57.M13-PUC-R_A08.ab1	-	976	1028	PXO_03483	dnaA:chromosomal replication initiation protein
07101103-JYTSEQ_15_17.M13_PUC_R_A03.ab1	+	4976936	4977005	PXO_02825	ATP-dependent DNA helicase DinG
07101103-JYTSEQ_07_96.M13_PUC_R_H12.ab1	-	3153186	3153424	PXO_01738	mRNA 3'-end processing factor
07101103-JYTSEQ_20_05.M13_PUC_R_E01.ab1	-	4651992	4652081	PXO_03147	ATP-dependent RNA helicase
07101103-JYTSEQ_12_24.M13_PUC_R_H03.ab1	+	1107865	1107970	PXO_04682	tRNA-dihydrouridine synthase B
07101103-JYTSEQ_31_80.M13_PUC_R_H10.ab1	+	2043509	2043688	PXO_00355	cysteinyl-tRNA synthetase
07101103-JYTSEQ_08_05.M13_PUC_R_E01.ab1	+	2043542	2043646	PXO_00355	cysteinyl-tRNA synthetase
07101103-JYTSEQ_12_12.M13_PUC_R_D02.ab1	+	3361955	3362036	PXO_01552	aspartyl-tRNA synthetase
07101103-JYTSEQ_22_90.M13_PUC_R_B12.ab1	-	702305	702369	PXO_04056	methionyl-tRNA formyltransferase
07101103-JYTSEQ_25_94.M13_PUC_R_F12.ab1	-	1237531	1237673	PXO_04538	elongation factor Tu
07101103-JYTSEQ_03_44.SP6_D06.ab1	+	4018467	4018570	PXO_02147	30S ribosomal protein S16
07101103-JYTSEQ_24_31.M13_PUC_R_G04.ab1	+	4018479	4018631	PXO_02147	30S ribosomal protein S16
07101103-JYTSEQ_34_16.M13_PUC_R_H02.ab1	-	1251522	1251646	PXO_04527	30S ribosomal protein S7
07101103-JYTSEQ_25_85.M13_PUC_R_E11.ab1	+	429770	429872	PXO_03815	cytochrome C5
07101103-JYTSEQ_31_14.M13_PUC_R_F02.ab1	-	4767416	4767611	PXO_03019	cytochrome D ubiquinol oxidase subunit I
07101103-JYTSEQ_04_11.M13-PUC-R_C02.ab1	+	3979020	3979148	PXO_01937	cytochrome P-450 hydroxylase
07101103-JYTSEQ_15_88.M13_PUC_R_H11.ab1	+	3979091	3979150	PXO_01937	cytochrome P-450 hydroxylase
07101103-JYTSEQ_37_94.M13_PUC_R_F12.ab1	+	756033	756232	PXO_04111	dehydrogenase
07101103-JYTSEQ_34_50.M13_PUC_R_B07.ab1	+	611271	611450	PXO_03967	pyruvate dehydrogenase
07101103-JYTSEQ_02_62_F08.M13_PUC_R_D10.ab1	+	5130328	5130366	PXO_03264	dehydrogenase/reductase SDR family member 6
07101103-JYTSEQ_05_58.M13_PUC_R_B08.ab1	+	4986949	4987003	PXO_02814	delta-aminolevulinic acid dehydratase
07101103-JYTSEQ_36_77.M13_PUC_R_E10.ab1	-	2417159	2417309	PXO_00811	piperideine-6-carboxylate dehydrogenase
07101103-JYTSEQ_25_27.M13_PUC_R_C04.ab1	-	2298397	2298657	PXO_00627	arsenate reductase
07101103-JYTSEQ_23_51.M13_PUC_R_C07.ab1	+	1088948	1089190	PXO_04338	S-adenosyl-L-homocysteine hydrolase
07101103-JYTSEQ_08_90.M13_PUC_R_B12.ab1	-	1721100	1721306	PXO_00151	ubiB,2-polyprenylphenol 6-hydroxylase
07101103-JYTSEQ_03_29_E04_B12.ab1	-	1721328	1721402	PXO_00151	ubiB,2-polyprenylphenol 6-hydroxylase
07101103-JYTSEQ_05_10.M13_PUC_R_B02.ab1	-	369428	369517	PXO_03861	glycosyl hydrolase family 10
07101103-JYTSEQ_09_64.M13_PUC_R_H08.ab1	-	294729	294833	PXO_03577	cardiolipin synthase
07101103-JYTSEQ_36_91.M13_PUC_R_C12.ab1	-	650215	650492	PXO_04004	ndole-3-glycerol-phosphate synthase
07101103-JYTSEQ_16_88.M13_PUC_R_H11.ab1	-	4652810	4652864	PXO_03145	putative 6-pyruvoyl tetrahydrobiopterin synthase
07101103-JYTSEQ_34_13.M13_PUC_R_E02.ab1	+	5136098	5136274	PXO_03257	acetyl-CoA synthetase
07101103-JYTSEQ_15_74.M13_PUC_R_B10.ab1	+	235839	235912	PXO_03630	biotin biosynthesis protein BioC
07101103-JYTSEQ_31_17.M13_PUC_R_A03.ab1	+	3760429	3760662	PXO_02135	bifunctional sulfate adenylyltransferase subunit 1/adenylylsulfate kinase protein
07101103-JYTSEQ_27_92.M13_PUC_R_D12.ab1	-	2003511	2003657	PXO_00398	glutathione S-transferase
07101103-JYTSEQ_26_17.M13_PUC_R_A03.ab1	-	2003707	2003959	PXO_00398	glutathione S-transferase
07101103-JYTSEQ_01_34_B05.M13_PUC_R_F02.ab1	+	4906760	4906882	PXO_02893	acetyltransferase, gnat family
07101103-JYTSEQ_32_73.M13_PUC_R_A10.ab1	+	1294052	1294175	PXO_04470	dolichyl-phosphate-mannose-protein mannosyltransferase
07101103-JYTSEQ_05_57.M13_PUC_R_A08.ab1	-	4630044	4630166	PXO_03168	electron transfer flavoprotein beta subunit
07101103-JYTSEQ_31_79.M13_PUC_R_G10.ab1	+	1147811	1148004	PXO_04640	ATP:cob(I)alamin adenosyltransferase, putative
07101103-JYTSEQ_06_17.M13_PUC_R_A03.ab1	+	4762706	4762779	PXO_03023	methyltransferase
07101103-JYTSEQ_32_48.M13_PUC_R_H06.ab1	+	3687304	3687512	PXO_01887	ribonuclease G
07101103-JYTSEQ_24_75.M13_PUC_R_C10.ab1	+	113097	113314	PXO_03369	methylamine utilization protein
07101103-JYTSEQ_33_06.M13_PUC_R_F01.ab1	-	3023995	3024210	PXO_01150	penicillin acylase II
07101103-JYTSEQ_36_68.M13_PUC_R_D09.ab1	-	1092724	1092804	PXO_04694	phosphoenolpyruvate carboxylase
07101103-JYTSEQ_02_59_C08.M13_PUC_R_B10.ab1	-	4274128	4274225	PXO_02424	putative glutaredoxin-like protein, putative
07101103-JYTSEQ_21_37.M13_PUC_R_E05.ab1	+	4744499	4744570	PXO_03046	4,5-dopa dioxygenase extradiol
07101103-JYTSEQ_05_56.M13_PUC_R_H07.ab1	-	3276789	3276858	PXO_01626	beta-galactosidase
07101103-JYTSEQ_23_91.M13_PUC_R_C12.ab1	-	4740272	4740679	PXO_03050	beta-Ig-H3/fasciclin repeat containing protein
07101103-JYTSEQ_09_84.M13_PUC_R_D11.ab1	-	4531501	4531680	PXO_02703	Maf-like protein
07101103-JYTSEQ_26_19.M13_PUC_R_C03.ab1	+	4217063	4217222	PXO_02367	guanylate kinase
07101103-JYTSEQ_34_19.M13_PUC_R_C03.ab1	+	904124	904261	PXO_04263	sugar kinase
07101103-JYTSEQ_03_27.SP6_C04.ab1	+	5100390	5100480	PXO_03301	endoglucanase
hypothetical protein
07101103-JYTSEQ_15_03.M13_PUC_R_C01.ab1	-	1758840	1758910	PXO_00108	hypothetical protein
07101103-JYTSEQ_30_88.M13_PUC_R_H11.ab1	-	2295172	2295342	PXO_00630	hypothetical protein
07101103-JYTSEQ_09_69.M13_PUC_R_E09.ab1	-	2295220	2295366	PXO_00630	hypothetical protein
07101103-JYTSEQ_15_21.M13_PUC_R_E03.ab1	+	2441501	2441531	PXO_00924	hypothetical protein
07101103-JYTSEQ_32_54.M13_PUC_R_F07.ab1	+	3478270	3478359	PXO_01432	hypothetical protein
07101103-JYTSEQ_09_13.M13_PUC_R_E02.ab1	-	3695491	3695716	PXO_01880	hypothetical protein
07101103-JYTSEQ_03_80.SP6_H10.ab1	-	3678649	3678784	PXO_01892	hypothetical protein
07101103-JYTSEQ_12_47.M13_PUC_R_G06.ab1	-	3870124	3870181	PXO_02042	hypothetical protein
07101103-JYTSEQ_36_52.M13_PUC_R_D07.ab1	+	3845015	3845219	PXO_02061	hypothetical protein
07101103-JYTSEQ_24_31.M13_PUC_R_G04.ab1	+	4018479	4018631	PXO_02146	hypothetical protein
07101103-JYTSEQ_23_32.M13_PUC_R_H04.ab1	-	4073625	4073765	PXO_02207	hypothetical protein
07101103-JYTSEQ_06_18.M13_PUC_R_B03.ab1	-	4073640	4073746	PXO_02207	hypothetical protein
07101103-JYTSEQ_13_24.M13_PUC_R_H03.ab1	-	4124743	4124860	PXO_02273	hypothetical protein
07101103-JYTSEQ_27_68.M13_PUC_R_D09.ab1	-	4206873	4207096	PXO_02357	hypothetical protein
07101103-JYTSEQ_28_92.M13_PUC_R_D12.ab1	-	4232358	4232579	PXO_02385	hypothetical protein
07101103-JYTSEQ_11_49.M13_PUC_R_A07.ab1	-	4232175	4232608	PXO_02385	hypothetical protein
07101103-JYTSEQ_06_56.M13_PUC_R_H07.ab1	+	4305861	4305993	PXO_02459	hypothetical protein
07101103-JYTSEQ_30_23.M13_PUC_R_G03.ab1	+	4431691	4431863	PXO_02585	hypothetical protein
07101103-JYTSEQ_07_71.M13_PUC_R_G09.ab1	+	4431066	4431234	PXO_02585	hypothetical protein
07101103-JYTSEQ_07_31.M13_PUC_R_G04.ab1	+	5032544	5032700	PXO_02763	hypothetical protein
07101103-JYTSEQ_37_50.M13_PUC_R_B07.ab1	-	5012168	5012313	PXO_02789	hypothetical protein
07101103-JYTSEQ_23_71.M13_PUC_R_G09.ab1	-	4955636	4955926	PXO_02847	hypothetical protein
07101103-JYTSEQ_03_68_D09.M13_PUC_R_H05.ab1	-	4904873	4904950	PXO_02896	hypothetical protein
07101103-JYTSEQ_07_92.M13_PUC_R_D12.ab1	-	4904874	4905076	PXO_02896	hypothetical protein
07101103-JYTSEQ_09_02.M13_PUC_R_B01.ab1	-	4904874	4905137	PXO_02896	hypothetical protein
07101103-JYTSEQ_02_12.SP6_D02.ab1	-	4904901	4905107	PXO_02896	hypothetical protein
07101103-JYTSEQ_26_32.M13_PUC_R_H04.ab1	-	4904910	4905119	PXO_02896	hypothetical protein
07101103-JYTSEQ_27_83.M13_PUC_R_C11.ab1	-	4904821	4905012	PXO_02896	hypothetical protein
07101103-JYTSEQ_23_23.M13_PUC_R_G03.ab1	-	4877908	4878038	PXO_02923	hypothetical protein
07101103-JYTSEQ_06_26.M13_PUC_R_B04.ab1	+	4784175	4784206	PXO_02999	hypothetical protein
07101103-JYTSEQ_23_91.M13_PUC_R_C12.ab1	-	4740272	4740679	PXO_03049	hypothetical protein
07101103-JYTSEQ_17_92.M13_PUC_R_D12.ab1	-	5126771	5126846	PXO_03267	hypothetical protein
07101103-JYTSEQ_31_21.M13_PUC_R_E03.ab1	+	88525	88701	PXO_03385	hypothetical protein
07101103-JYTSEQ_19_22.M13_PUC_R_F03.ab1	-	47504	47618	PXO_03430	hypothetical protein
07101103-JYTSEQ_33_09.M13_PUC_R_A02.ab1	-	44350	44501	PXO_03434	hypothetical protein
07101103-JYTSEQ_30_63.M13_PUC_R_G08.ab1	-	44354	44541	PXO_03434	hypothetical protein
07101103-JYTSEQ_28_18.M13_PUC_R_B03.ab1	-	44406	44553	PXO_03434	hypothetical protein
07101103-JYTSEQ_02_74_B10.M13_PUC_R_D11.ab1	+	28775	28914	PXO_03457	hypothetical protein
07101103-JYTSEQ_27_69.M13_PUC_R_E09.ab1	+	28775	28915	PXO_03457	hypothetical protein
07101103-JYTSEQ_06_38.M13_PUC_R_F05.ab1	+	28783	28914	PXO_03457	hypothetical protein
07101103-JYTSEQ_32_58.M13_PUC_R_B08.ab1	-	220650	220770	PXO_03643	hypothetical protein
07101103-JYTSEQ_16_37.M13_PUC_R_E05.ab1	-	391995	392039	PXO_03844	hypothetical protein
07101103-JYTSEQ_15_09.M13_PUC_R_A02.ab1	-	358149	358257	PXO_03874	hypothetical protein
07101103-JYTSEQ_06_39.M13_PUC_R_G05.ab1	-	348366	348482	PXO_03886	hypothetical protein
07101103-JYTSEQ_06_85.M13_PUC_R_E11.ab1	+	644783	644945	PXO_03999	hypothetical protein
07101103-JYTSEQ_30_29.M13_PUC_R_E04.ab1	-	881151	881387	PXO_04130	hypothetical protein
07101103-JYTSEQ_28_29.M13_PUC_R_E04.ab1	-	1310046	1310171	PXO_04449	hypothetical protein
07101103-JYTSEQ_31_79.M13_PUC_R_G10.ab1	+	1147811	1148004	PXO_04639	hypothetical protein
07101103-JYTSEQ_08_41.M13_PUC_R_A06.ab1	+	1116808	1116982	PXO_04674	hypothetical protein
07101103-JYTSEQ_09_95.M13_PUC_R_G12.ab1	+	1518573	1518752	PXO_04863	hypothetical protein
07101103-JYTSEQ_19_74.M13_PUC_R_B10.ab1	+	166979	167030	PXO_05424	hypothetical protein
07101103-JYTSEQ_23_15.M13_PUC_R_G02.ab1	-	193032	193179	PXO_05431	hypothetical protein
07101103-JYTSEQ_03_78_F10.M13_PUC_R_F06.ab1	-	193089	193185	PXO_05431	hypothetical protein
07101103-JYTSEQ_06_52.M13_PUC_R_D07.ab1	+	533525	533606	PXO_05449	hypothetical protein
07101103-JYTSEQ_06_59.M13_PUC_R_C08.ab1	+	718140	718223	PXO_05459	hypothetical protein
07101103-JYTSEQ_09_38.M13_PUC_R_F05.ab1	+	1086703	1086821	PXO_05495	hypothetical protein
07101103-JYTSEQ_19_34.M13_PUC_R_B05.ab1	+	1086766	1086823	PXO_05495	hypothetical protein
07101103-JYTSEQ_28_71.M13_PUC_R_G09.ab1	+	1086612	1086823	PXO_05495	hypothetical protein
07101103-JYTSEQ_31_49.M13_PUC_R_A07.ab1	+	1086619	1086823	PXO_05495	hypothetical protein
07101103-JYTSEQ_30_46.M13_PUC_R_F06.ab1	+	1086619	1086823	PXO_05495	hypothetical protein
07101103-JYTSEQ_34_10.M13_PUC_R_B02.ab1	+	1086621	1086821	PXO_05495	hypothetical protein
07101103-JYTSEQ_26_44.M13_PUC_R_D06.ab1	+	1086621	1086822	PXO_05495	hypothetical protein
07101103-JYTSEQ_09_39.M13_PUC_R_G05.ab1	+	1086621	1086822	PXO_05495	hypothetical protein
07101103-JYTSEQ_23_39.M13_PUC_R_G05.ab1	+	1086622	1086823	PXO_05495	hypothetical protein
07101103-JYTSEQ_36_25.M13_PUC_R_A04.ab1	+	1086625	1086823	PXO_05495	hypothetical protein
07101103-JYTSEQ_26_49.M13_PUC_R_A07.ab1	+	1086627	1086822	PXO_05495	hypothetical protein
07101103-JYTSEQ_08_20.M13_PUC_R_D03.ab1	+	1086628	1086785	PXO_05495	hypothetical protein
07101103-JYTSEQ_29_64.M13_PUC_R_H08.ab1	+	1086631	1086822	PXO_05495	hypothetical protein
07101103-JYTSEQ_31_68.M13_PUC_R_D09.ab1	+	1086631	1086822	PXO_05495	hypothetical protein
07101103-JYTSEQ_29_83.M13_PUC_R_C11.ab1	+	1086631	1086823	PXO_05495	hypothetical protein
07101103-JYTSEQ_07_81.M13_PUC_R_A11.ab1	+	1086649	1086820	PXO_05495	hypothetical protein
07101103-JYTSEQ_33_16.M13_PUC_R_H02.ab1	+	1086694	1086820	PXO_05495	hypothetical protein
07101103-JYTSEQ_28_48.M13_PUC_R_H06.ab1	+	1086696	1086820	PXO_05495	hypothetical protein
07101103-JYTSEQ_22_66.M13_PUC_R_B09.ab1	-	2151158	2151213	PXO_05586	hypothetical protein
07101103-JYTSEQ_13_91.M13_PUC_R_C12.ab1	+	3895849	3895911	PXO_05696	hypothetical protein
07101103-JYTSEQ_21_74.M13_PUC_R_B10.ab1	-	4568499	4568612	PXO_05749	hypothetical protein
07101103-JYTSEQ_20_07.M13_PUC_R_G01.ab1	+	5150749	5150808	PXO_05791	hypothetical protein
